# Supplementary material for: Lithio­marsturite, LiCa2Mn2Si5O14(OH)
Source: Acta Crystallogr Sect E Struct Rep Online. 2011 Nov 16;67(Pt 12):i73. doi: 10.1107/S1600536811047581 (PMC3238580; doi:10.1107/S1600536811047581)
Supplement: Supplementary file 1 [file e-67-00i73-sup1.cif]

##############################################################################
#                                                                            #
# This CIF contains the data in a paper accepted for publication in          #
# Acta Crystallographica Section E. It conforms to the requirements of       #
# Notes for Authors for Acta Crystallographica Section E, and has been       #
# peer reviewed under the auspices of the IUCr Commission on Journals.       #
#                                                                            #
# Full details of the Crystallographic Information File format               #
# are given in the paper "The Crystallographic Information File (CIF):       #
# a New Standard Archive File for Crystallography" by S. R. Hall, F. H.      #
# Allen and I. D. Brown [Acta Cryst. (1991), A47, 655-685].                  #
#                                                                            #
# The current version of the core CIF dictionary is obtainable from          #
# ftp://ftp.iucr.org/pub/cif_core.dic.                                       #
#                                                                            #
# Software is freely available for graphical display of the structure(s)     #
# in this CIF. For information consult the CIF software page                 #
# http://www.iucr.org/resources/cif/software.                                #
#                                                                            #
# This file may be used for bona fide research purposes within the           #
# scientific community so long as proper attribution is given to the journal # 
# article from which it was obtained.                                        #
#                                                                            #
##############################################################################
data_I
_audit_creation_method     SHELXL-97
_chemical_name_systematic
;
Lithiomarsturite
;
_chemical_name_common     Lithiomarsturite
_chemical_formula_moiety     'Ca2 H Li Mn2 O15 Si5'
_chemical_formula_sum     'Ca2 H Li Mn2 O15 Si5'
_chemical_formula_iupac     'Li Ca2 Mn2 Si5 O14 (O H)'
_chemical_formula_weight     578.44
_chemical_melting_point     ?
_symmetry_cell_setting     triclinic
_symmetry_space_group_name_H-M     'P -1'
_symmetry_space_group_name_hall     '-P 1'
loop_
    _symmetry_equiv_pos_as_xyz
    'x, y, z'
    '-x, -y, -z'
_cell_length_a     7.6467(3)
_cell_length_b     11.7315(6)
_cell_length_c     6.8100(3)
_cell_angle_alpha     91.874(4)
_cell_angle_beta     94.465(3)
_cell_angle_gamma     105.933(3)
_cell_volume     584.72(5)
_cell_formula_units_Z     2
_cell_measurement_reflns_used     2086
_cell_measurement_theta_min     3.5
_cell_measurement_theta_max     28
_cell_measurement_temperature     293(2)
_cell_special_details     ?
_exptl_crystal_description     cube
_exptl_crystal_colour     'light gray'
_exptl_crystal_size_max     0.06
_exptl_crystal_size_mid     0.05
_exptl_crystal_size_min     0.05
_exptl_crystal_density_diffrn     3.285
_exptl_crystal_density_meas     ?
_exptl_crystal_density_method     'not measured'
_exptl_crystal_F_000     568
_exptl_absorpt_coefficient_mu     3.646
_exptl_absorpt_correction_type     multi-scan
_exptl_absorpt_process_details     '(SADABS; Sheldrick 2005)'
_exptl_absorpt_correction_T_min     0.8109
_exptl_absorpt_correction_T_max     0.8387
_exptl_special_details     ?
_diffrn_ambient_temperature     293(2)
_diffrn_radiation_type     MoK\a
_diffrn_radiation_wavelength     0.71073
_diffrn_radiation_source     'fine-focus sealed tube'
_diffrn_radiation_monochromator     graphite
_diffrn_measurement_device_type     'Bruker APEXII CCD area-detector'
_diffrn_measurement_method     '\f and \w scan'
_diffrn_detector_area_resol_mean     ?
_diffrn_reflns_number     14045
_diffrn_reflns_av_R_equivalents     0.0350
_diffrn_reflns_av_sigmaI/netI     0.0377
_diffrn_reflns_theta_min     3.01
_diffrn_reflns_theta_max     32.64
_diffrn_reflns_theta_full     32.64
_diffrn_measured_fraction_theta_max     0.979
_diffrn_measured_fraction_theta_full     0.979
_diffrn_reflns_limit_h_min     -11
_diffrn_reflns_limit_h_max     11
_diffrn_reflns_limit_k_min     -17
_diffrn_reflns_limit_k_max     17
_diffrn_reflns_limit_l_min     -10
_diffrn_reflns_limit_l_max     10
_diffrn_standards_number     ?
_diffrn_standards_interval_count     ?
_diffrn_standards_interval_time     ?
_diffrn_standards_decay_%     ?
_refine_special_details
;
Refinement of <i>F</i>^2^ against ALL reflections. The weighted <i>R</i>-factor
<i>wR</i> and goodness of fit <i>S</i> are based on <i>F</i>^2^, conventional
<i>R</i>-factors <i>R</i> are based on <i>F</i>, with <i>F</i> set to zero for
negative <i>F</i>^2^. The threshold expression of <i>F</i>^2^ >
\s(<i>F</i>^2^) is used only for calculating <i>R</i>-factors(gt) <i>etc</i>.
and is not relevant to the choice of reflections for refinement.
<i>R</i>-factors based on <i>F</i>^2^ are statistically about twice as large
as those based on <i>F</i>, and <i>R</i>- factors based on ALL data will be
even larger.
;
_reflns_number_total     4191
_reflns_number_gt     3317
_reflns_threshold_expression     I>2sigma(I)
_refine_ls_structure_factor_coef     Fsqd
_refine_ls_matrix_type     full
_refine_ls_R_factor_all     0.0481
_refine_ls_R_factor_gt     0.0327
_refine_ls_wR_factor_gt     0.0726
_refine_ls_wR_factor_ref     0.0784
_refine_ls_goodness_of_fit_ref     1.027
_refine_ls_restrained_S_all     1.027
_refine_ls_number_reflns     4191
_refine_ls_number_parameters     230
_refine_ls_number_restraints     0
_refine_ls_hydrogen_treatment     refxyz
_refine_ls_weighting_scheme     calc
_refine_ls_weighting_details
         'calc w=1/[\s^2^(Fo^2^)+(0.0354P)^2^+0.2944P] where P=(Fo^2^+2Fc^2^)/3'
_atom_sites_solution_hydrogens     difmap
_atom_sites_solution_primary     direct
_atom_sites_solution_secondary     difmap
_refine_ls_shift/su_max     0.006
_refine_ls_shift/su_mean     0.001
_refine_diff_density_max     1.259
_refine_diff_density_min     -0.561
_refine_ls_extinction_method     'SHELXL97 (Sheldrick, 2008)'
_refine_ls_extinction_coef     0.0023(5)
_refine_ls_extinction_expression
                                  'Fc^*^=kFc[1+0.001xFc^2^\l^3^/sin(2\q)]^-1/4^'
loop_
    _atom_type_symbol
    _atom_type_description
    _atom_type_scat_dispersion_real
    _atom_type_scat_dispersion_imag
    _atom_type_scat_source
    'Li' 'Li' -0.0003 0.0001
                         'International Tables Vol C Tables 4.2.6.8 and 6.1.1.4'
    'H' 'H' 0.0000 0.0000
                         'International Tables Vol C Tables 4.2.6.8 and 6.1.1.4'
    'O' 'O' 0.0106 0.0060
                         'International Tables Vol C Tables 4.2.6.8 and 6.1.1.4'
    'Si' 'Si' 0.0817 0.0704
                         'International Tables Vol C Tables 4.2.6.8 and 6.1.1.4'
    'Ca' 'Ca' 0.2262 0.3064
                         'International Tables Vol C Tables 4.2.6.8 and 6.1.1.4'
    'Mn' 'Mn' 0.3368 0.7283
                         'International Tables Vol C Tables 4.2.6.8 and 6.1.1.4'
_computing_data_collection     'APEX2 (Bruker, 2004)'
_computing_cell_refinement     'SAINT (Bruker, 2004)'
_computing_data_reduction     'SAINT (Bruker, 2004)'
_computing_structure_solution     'SHELXS97 (Sheldrick, 2008)'
_computing_structure_refinement     'SHELXL97 (Sheldrick, 2008)'
_computing_molecular_graphics     'XtalDraw (Downs & Hall-Wallace, 2003)'
_computing_publication_material     'publCIF (Westrip, 2010)'
loop_
    _atom_site_type_symbol
    _atom_site_label
    _atom_site_fract_x
    _atom_site_fract_y
    _atom_site_fract_z
    _atom_site_U_iso_or_equiv
    _atom_site_adp_type
    _atom_site_calc_flag
    _atom_site_refinement_flags
    _atom_site_occupancy
    _atom_site_disorder_assembly
    _atom_site_disorder_group
    Li Li1 0.6570(12) 0.1276(10) 0.3338(12) 0.067(3) Uani d . 1 . .
    Ca Ca1 0.80601(7) 0.94132(4) 0.13944(7) 0.01028(10) Uani d . 1 . .
    Ca Ca2 0.23393(7) 0.52331(5) 0.28673(7) 0.01254(10) Uani d . 1 . .
    Mn Mn1 0.59386(5) 0.64710(3) 0.06116(5) 0.00721(8) Uani d . 1 . .
    Mn Mn2 0.04394(5) 0.23677(3) 0.18152(5) 0.00722(8) Uani d . 1 . .
    Si Si1 0.28154(9) 0.05291(6) 0.34656(9) 0.00840(13) Uani d . 1 . .
    Si Si2 0.46371(9) 0.32017(6) 0.42345(9) 0.00704(12) Uani d . 1 . .
    Si Si3 0.80739(9) 0.44983(6) 0.21522(9) 0.00627(12) Uani d . 1 . .
    Si Si4 0.99738(9) 0.71828(6) 0.30096(9) 0.00756(12) Uani d . 1 . .
    Si Si5 0.33975(9) 0.84444(6) 0.10838(9) 0.00758(12) Uani d . 1 . .
    O O1 0.2071(3) -0.00760(16) 0.5439(3) 0.0155(4) Uani d . 1 . .
    O O2 0.1231(2) 0.06860(15) 0.1893(3) 0.0116(3) Uani d . 1 . .
    O O3 0.4399(2) 0.17592(14) 0.4144(2) 0.0104(3) Uani d . 1 . .
    O O4 0.3253(2) 0.34697(15) 0.2519(2) 0.0108(3) Uani d . 1 . .
    O O5 0.5434(2) 0.62430(15) 0.3623(2) 0.0113(3) Uani d . 1 . .
    O O6 0.6815(2) 0.37564(15) 0.3790(2) 0.0107(3) Uani d . 1 . .
    O O7 0.9617(2) 0.39040(15) 0.1616(3) 0.0116(3) Uani d . 1 . .
    O O8 0.6769(2) 0.47395(15) 0.0349(2) 0.0098(3) Uani d . 1 . .
    O O9 0.9282(2) 0.57625(14) 0.3373(2) 0.0103(3) Uani d . 1 . .
    O O10 0.8758(2) 0.75807(15) 0.1281(3) 0.0118(3) Uani d . 1 . .
    O O11 0.9976(3) 0.21112(16) 0.4905(3) 0.0170(4) Uani d . 1 . .
    O O12 0.2081(2) 0.74122(15) 0.2372(2) 0.0109(3) Uani d . 1 . .
    O O13 0.5208(2) 0.80942(16) 0.0672(3) 0.0127(3) Uani d . 1 . .
    O O14 0.7740(2) 0.13142(15) 0.0878(2) 0.0121(3) Uani d . 1 . .
    O O15 0.3966(2) 0.96997(15) 0.2470(3) 0.0135(3) Uani d . 1 . .
    H H1 0.938(5) 0.117(3) 0.480(5) 0.040 Uiso d . 1 . .
loop_
    _atom_site_aniso_label
    _atom_site_aniso_U_11
    _atom_site_aniso_U_22
    _atom_site_aniso_U_33
    _atom_site_aniso_U_12
    _atom_site_aniso_U_13
    _atom_site_aniso_U_23
    Li1 0.060(5) 0.126(8) 0.046(4) 0.067(6) 0.036(4) 0.035(5)
    Ca1 0.0128(2) 0.0071(2) 0.0100(2) 0.00122(17) 0.00179(16) -0.00081(16)
    Ca2 0.0095(2) 0.0128(2) 0.0139(2) 0.00159(18) -0.00014(17) -0.00341(17)
    Mn1 0.00686(16) 0.00675(16) 0.00782(15) 0.00160(12) 0.00084(12) -0.00022(12)
    Mn2 0.00669(16) 0.00570(15) 0.00900(16) 0.00153(12) 0.00000(12) -0.00028(12)
    Si1 0.0086(3) 0.0066(3) 0.0092(3) 0.0012(2) -0.0004(2) -0.0006(2)
    Si2 0.0065(3) 0.0060(3) 0.0078(3) 0.0006(2) 0.0005(2) 0.0000(2)
    Si3 0.0060(3) 0.0054(3) 0.0070(3) 0.0011(2) 0.0002(2) -0.0002(2)
    Si4 0.0076(3) 0.0058(3) 0.0088(3) 0.0012(2) 0.0005(2) -0.0002(2)
    Si5 0.0071(3) 0.0072(3) 0.0085(3) 0.0021(2) 0.0009(2) 0.0000(2)
    O1 0.0164(9) 0.0155(9) 0.0103(8) -0.0036(7) 0.0035(7) 0.0019(7)
    O2 0.0107(8) 0.0119(8) 0.0118(8) 0.0030(7) -0.0007(6) -0.0001(6)
    O3 0.0111(8) 0.0059(7) 0.0135(8) 0.0020(6) -0.0011(6) -0.0011(6)
    O4 0.0096(8) 0.0102(8) 0.0118(8) 0.0025(6) -0.0024(6) 0.0001(6)
    O5 0.0112(8) 0.0108(8) 0.0109(8) 0.0018(7) 0.0014(6) -0.0026(6)
    O6 0.0085(8) 0.0119(8) 0.0104(7) 0.0001(6) 0.0017(6) 0.0028(6)
    O7 0.0100(8) 0.0103(8) 0.0155(8) 0.0044(6) 0.0033(6) -0.0016(6)
    O8 0.0085(7) 0.0114(8) 0.0093(7) 0.0024(6) -0.0003(6) 0.0014(6)
    O9 0.0123(8) 0.0052(7) 0.0123(8) 0.0010(6) -0.0007(6) -0.0002(6)
    O10 0.0107(8) 0.0114(8) 0.0142(8) 0.0043(7) 0.0003(6) 0.0037(6)
    O11 0.0269(10) 0.0094(8) 0.0118(8) -0.0008(8) 0.0078(7) -0.0032(6)
    O12 0.0078(8) 0.0118(8) 0.0126(8) 0.0010(6) 0.0019(6) 0.0036(6)
    O13 0.0109(8) 0.0127(8) 0.0164(8) 0.0053(7) 0.0046(7) 0.0018(7)
    O14 0.0138(8) 0.0121(8) 0.0100(8) 0.0032(7) -0.0016(6) 0.0029(6)
    O15 0.0128(8) 0.0099(8) 0.0171(8) 0.0029(7) 0.0006(7) -0.0036(6)
_geom_special_details
;
All e.s.d.'s (except the e.s.d. in the dihedral angle between two l.s. planes)
are estimated using the full covariance matrix. The cell e.s.d.'s are taken
into account individually in the estimation of e.s.d.'s in distances, angles
and torsion angles; correlations between e.s.d.'s in cell parameters are only
used when they are defined by crystal symmetry. An approximate (isotropic)
treatment of cell e.s.d.'s is used for estimating e.s.d.'s involving l.s.
planes.
;
loop_
    _geom_bond_atom_site_label_1
    _geom_bond_atom_site_label_2
    _geom_bond_site_symmetry_2
    _geom_bond_distance
    _geom_bond_publ_flag
    Li1 O14 . 1.956(7) ?
    Li1 O3 . 2.004(7) ?
    Li1 O1 2_656 2.121(8) ?
    Li1 O15 1_545 2.336(11) ?
    Li1 O11 . 2.642(10) ?
    Li1 O6 . 2.869(11) ?
    Ca1 O1 2_666 2.2873(19) ?
    Ca1 O13 . 2.3074(19) ?
    Ca1 O14 1_565 2.3441(18) ?
    Ca1 O2 2_665 2.3506(18) ?
    Ca1 O10 . 2.3534(18) ?
    Ca1 O2 1_665 2.4648(18) ?
    Ca2 O7 1_455 2.3119(18) ?
    Ca2 O8 2_665 2.3429(18) ?
    Ca2 O5 . 2.3455(18) ?
    Ca2 O4 . 2.3688(18) ?
    Ca2 O6 2_666 2.4857(18) ?
    Ca2 O9 1_455 2.6230(19) ?
    Ca2 O12 . 2.6477(18) ?
    Mn1 O13 . 2.1268(18) ?
    Mn1 O5 . 2.1281(17) ?
    Mn1 O10 . 2.1952(18) ?
    Mn1 O8 2_665 2.2010(17) ?
    Mn1 O4 2_665 2.2635(18) ?
    Mn1 O8 . 2.2941(18) ?
    Mn2 O7 1_455 2.0704(17) ?
    Mn2 O14 1_455 2.1304(18) ?
    Mn2 O11 1_455 2.1778(18) ?
    Mn2 O4 . 2.1912(17) ?
    Mn2 O2 . 2.2180(18) ?
    Mn2 O10 2_665 2.2396(18) ?
    Si1 O2 . 1.6068(18) ?
    Si1 O1 . 1.6105(19) ?
    Si1 O3 . 1.6346(18) ?
    Si1 O15 1_545 1.6431(19) ?
    Si2 O5 2_666 1.5891(18) ?
    Si2 O4 . 1.6119(17) ?
    Si2 O3 . 1.6502(17) ?
    Si2 O6 . 1.6690(18) ?
    Si3 O7 . 1.5856(19) ?
    Si3 O8 . 1.6035(17) ?
    Si3 O6 . 1.6428(18) ?
    Si3 O9 . 1.6709(18) ?
    Si4 O10 . 1.6033(18) ?
    Si4 O11 2_766 1.6129(19) ?
    Si4 O9 . 1.6374(18) ?
    Si4 O12 1_655 1.6542(19) ?
    Si5 O13 . 1.5900(19) ?
    Si5 O14 2_665 1.6125(17) ?
    Si5 O15 . 1.6560(18) ?
    Si5 O12 . 1.6695(18) ?
loop_
    _geom_angle_atom_site_label_1
    _geom_angle_atom_site_label_2
    _geom_angle_atom_site_label_3
    _geom_angle_site_symmetry_1
    _geom_angle_site_symmetry_3
    _geom_angle
    _geom_angle_publ_flag
    O2 Si1 O1 . . 113.72(10) ?
    O2 Si1 O3 . . 114.40(9) ?
    O1 Si1 O3 . . 107.47(9) ?
    O2 Si1 O15 . 1_545 110.10(10) ?
    O1 Si1 O15 . 1_545 107.53(10) ?
    O3 Si1 O15 . 1_545 102.87(10) ?
    O5 Si2 O4 2_666 . 115.99(10) ?
    O5 Si2 O3 2_666 . 114.15(9) ?
    O4 Si2 O3 . . 108.16(9) ?
    O5 Si2 O6 2_666 . 103.34(9) ?
    O4 Si2 O6 . . 111.94(9) ?
    O3 Si2 O6 . . 102.39(9) ?
    O7 Si3 O8 . . 116.88(10) ?
    O7 Si3 O6 . . 111.46(10) ?
    O8 Si3 O6 . . 109.28(9) ?
    O7 Si3 O9 . . 102.31(9) ?
    O8 Si3 O9 . . 111.55(9) ?
    O6 Si3 O9 . . 104.52(9) ?
    O10 Si4 O11 . 2_766 112.69(11) ?
    O10 Si4 O9 . . 113.18(9) ?
    O11 Si4 O9 2_766 . 107.23(10) ?
    O10 Si4 O12 . 1_655 109.06(9) ?
    O11 Si4 O12 2_766 1_655 109.23(10) ?
    O9 Si4 O12 . 1_655 105.14(9) ?
    O13 Si5 O14 . 2_665 113.97(10) ?
    O13 Si5 O15 . . 108.72(10) ?
    O14 Si5 O15 2_665 . 106.07(9) ?
    O13 Si5 O12 . . 110.06(10) ?
    O14 Si5 O12 2_665 . 110.83(9) ?
    O15 Si5 O12 . . 106.85(9) ?
loop_
    _geom_hbond_atom_site_label_D
    _geom_hbond_atom_site_label_H
    _geom_hbond_atom_site_label_A
    _geom_hbond_site_symmetry_A
    _geom_hbond_distance_DH
    _geom_hbond_distance_HA
    _geom_hbond_distance_DA
    _geom_hbond_angle_DHA
    O11 H1 O1 2_656 1.07(4) 1.44(4) 2.462(3) 157(3)
data_global
_journal_date_recd_electronic     2011-09-19
_journal_date_accepted     2011-11-09
_journal_name_full     'Acta Crystallographica, Section E'
_journal_year     2011
_journal_volume     67
_journal_issue     12
_journal_page_first     i73
_journal_page_last     i73
_journal_paper_category     QI
_journal_coeditor_code     RU2015
_publ_contact_author_name     'Hexiong Yang'
_publ_contact_author_address
;
Department of Geosciences
Gould-Simpson Building
University of Arizona
1040 E. 4th Street
Tucson, Az 85721-0077
USA
;
_publ_contact_author_email     hyang@u.arizona.edu
_publ_contact_author_fax     520-621-2672
_publ_contact_author_phone     520-621-9993
_publ_section_title
;
Lithiomarsturite, LiCa~2~Mn~2~Si~5~O~14~(OH)
;
loop_
    _publ_author_name
    _publ_author_address
    'Yang, Hexiong'
;
Department of Geosciences,
University of Arizona,
1040 E. 4th Street,
Tucson, Arizona 85721-0077, USA
;
    'Downs, Robert T.'
;
Department of Geosciences,
University of Arizona,
1040 E. 4th Street,
Tucson, Arizona 85721-0077, USA
;
    'Yang, Yongbo W.'
;
Department of Chemsitry and Biochemistry,
University of Arizona,
1306 E. University Blvd,
Tucson, Arizona 85721-0041, USA
;
