# Supplementary material for: Lithio­marsturite, LiCa2Mn2Si5O14(OH)
Source: Acta Crystallogr Sect E Struct Rep Online. 2011 Nov 16;67(Pt 12):i73. doi: 10.1107/S1600536811047581 (PMC3238580; doi:10.1107/S1600536811047581)
Supplement: Supplementary file 2 [file e-67-00i73-Isup2.hkl]

# 
# h,k,l, Fc-squared, Fo-squared, sigma(Fo-squared) and status flag 
# 
data_I
_shelx_title ' lithiomarsturite in P-1' 
_shelx_refln_list_code          4 
_shelx_F_calc_maximum      234.91 
_exptl_crystal_F_000       568.00 
_reflns_d_resolution_high  0.6589 
 
loop_ 
 _symmetry_equiv_pos_as_xyz 
 'x, y, z' 
 '-x, -y, -z' 
 
_cell_length_a     7.6467 
_cell_length_b    11.7315 
_cell_length_c     6.8100 
_cell_angle_alpha  91.874 
_cell_angle_beta   94.465 
_cell_angle_gamma 105.933 
 
_shelx_F_squared_multiplier     1.000 
 
loop_ 
 _refln_index_h 
 _refln_index_k 
 _refln_index_l 
 _refln_F_squared_calc 
 _refln_F_squared_meas 
 _refln_F_squared_sigma 
 _refln_observed_status 
   2   0   0        6.30       10.35      4.53 o 
   3   0   0      397.88      392.15     11.13 o 
   4   0   0     2754.88     2820.12     33.86 o 
   5   0   0     4264.70     4192.73     47.76 o 
   6   0   0       94.49       86.58     14.59 o 
   7   0   0      139.55      138.72     16.40 o 
   8   0   0      690.72      620.51     29.31 o 
   9   0   0      283.24      354.43     50.57 o 
  10   0   0      142.48      129.19     25.00 o 
  11   0   0      288.50      247.16     35.32 o 
 -11   1   0      865.20      992.56     61.39 o 
 -10   1   0        2.64        1.26     19.79 o 
  -9   1   0        6.19       13.47     18.28 o 
  -8   1   0     1040.09     1037.97     39.59 o 
  -7   1   0      354.57      365.76     24.26 o 
  -6   1   0       10.08       20.48     11.31 o 
  -5   1   0     2193.63     2288.43     31.16 o 
  -4   1   0      791.04      710.90     18.99 o 
  -3   1   0     7718.43     7626.98     85.07 o 
  -2   1   0     1135.23     1167.68     24.04 o 
   2   1   0      569.18      584.81     11.56 o 
   3   1   0    14153.17    16065.57    138.95 o 
   4   1   0       28.76       49.20      7.66 o 
   5   1   0     4521.36     4699.22     53.15 o 
   6   1   0      795.97      728.49     27.45 o 
   7   1   0       54.54       83.03     15.46 o 
   8   1   0      696.51      671.91     45.41 o 
   9   1   0      324.85      332.09     30.21 o 
  10   1   0       79.74       73.67     23.72 o 
 -11   2   0      376.44      342.94     33.50 o 
 -10   2   0      149.03      108.82     23.19 o 
  -9   2   0       53.69       75.65     19.77 o 
  -8   2   0        1.50      -14.00     14.00 o 
  -7   2   0       14.10       18.54     11.96 o 
  -6   2   0      376.16      343.99     26.42 o 
  -5   2   0       58.73       70.50      8.98 o 
  -4   2   0        1.08        2.31      5.97 o 
  -3   2   0    14669.93    14280.06    133.54 o 
  -2   2   0     5418.45     5308.82     47.75 o 
  -1   2   0      240.18      237.37      5.44 o 
   0   2   0      127.35      163.22      4.73 o 
   1   2   0      768.40      778.62     15.70 o 
   2   2   0    55181.81    54735.50    489.51 o 
   3   2   0       48.82       37.94      6.79 o 
   4   2   0      302.05      360.51     14.27 o 
   5   2   0        2.99        4.10      8.43 o 
   6   2   0      615.24      597.16     26.05 o 
   7   2   0     1265.69     1267.61     36.70 o 
   8   2   0      228.53      280.11     23.55 o 
   9   2   0        0.88        6.39     19.56 o 
  10   2   0      430.16      455.89     46.48 o 
 -11   3   0      123.34      123.49     29.72 o 
 -10   3   0      112.20       95.68     22.16 o 
  -9   3   0     2316.10     2172.67     66.49 o 
  -8   3   0       10.87        5.55     14.96 o 
  -7   3   0      147.60      120.43     14.69 o 
  -6   3   0     2004.98     2048.05     44.33 o 
  -5   3   0        2.57       -7.54      8.20 o 
  -4   3   0     4266.20     4930.55     53.66 o 
  -3   3   0      526.50      498.87     13.21 o 
  -2   3   0      838.10      787.12     13.11 o 
  -1   3   0     2345.64     2186.37     21.29 o 
   0   3   0      953.52     1031.63     14.67 o 
   1   3   0     1421.29     1470.83     22.17 o 
   2   3   0     2004.86     1687.17     25.83 o 
   3   3   0      326.65      329.78     13.83 o 
   4   3   0      211.89      213.28     12.75 o 
   5   3   0     1368.81     1433.29     42.95 o 
   6   3   0      237.25      245.50     21.63 o 
   7   3   0     3584.33     3597.59     65.16 o 
   8   3   0       23.14       23.92     16.23 o 
   9   3   0       73.35       82.62     24.36 o 
  10   3   0     1834.51     1888.47     86.18 o 
 -11   4   0      142.35      154.09     38.40 o 
 -10   4   0        7.46        4.59     21.57 o 
  -9   4   0      239.72      216.26     30.51 o 
  -8   4   0        0.31        2.24     14.50 o 
  -7   4   0       35.09       44.48     14.20 o 
  -6   4   0       99.41      125.49     15.17 o 
  -5   4   0      137.05      176.28     18.23 o 
  -4   4   0      737.11      707.96     19.98 o 
  -3   4   0     3309.85     3500.77     39.18 o 
  -2   4   0      682.21      609.15     18.04 o 
  -1   4   0    48706.16    50199.84    409.54 o 
   0   4   0      886.29      893.95     16.84 o 
   1   4   0        2.78       20.16      6.47 o 
   2   4   0        0.71        0.53      6.33 o 
   3   4   0      908.36      957.35     20.70 o 
   4   4   0     6822.03     6778.07     87.13 o 
   5   4   0      782.39      770.90     22.91 o 
   6   4   0       10.11       -2.65     13.06 o 
   7   4   0      573.99      531.12     29.07 o 
   8   4   0      342.98      318.07     35.28 o 
   9   4   0      133.88      154.20     26.41 o 
  10   4   0       16.67       36.17     25.24 o 
 -11   5   0      137.00      151.85     24.94 o 
 -10   5   0       65.11      100.84     21.39 o 
  -9   5   0       11.65       10.31     18.85 o 
  -8   5   0       93.06       74.12     20.68 o 
  -7   5   0      729.92      756.63     36.87 o 
  -6   5   0        0.78       12.61     11.54 o 
  -5   5   0      343.26      313.74     15.47 o 
  -4   5   0     6356.59     6657.33    119.25 o 
  -3   5   0       46.33       65.78      8.51 o 
  -2   5   0    17621.29    20033.22    186.09 o 
  -1   5   0       41.90       53.65      6.22 o 
   1   5   0        9.34       16.68      6.61 o 
   2   5   0      498.37      572.29     18.16 o 
   3   5   0      773.61      803.02     21.97 o 
   4   5   0     9522.47     9322.80     94.66 o 
   5   5   0        1.60      -10.23     10.23 o 
   6   5   0       54.98       37.03     14.71 o 
   7   5   0      786.82      720.70     33.99 o 
   8   5   0      625.75      662.69     35.50 o 
   9   5   0     1074.14      995.11     52.75 o 
 -11   6   0        3.20        5.82     18.50 o 
 -10   6   0       14.27        4.79     17.51 o 
  -9   6   0       84.03       89.98     20.24 o 
  -8   6   0       61.22       60.77     19.90 o 
  -7   6   0       46.24       43.61     16.76 o 
  -6   6   0      196.08      198.70     17.13 o 
  -5   6   0      369.49      395.85     17.32 o 
  -4   6   0     2600.25     2652.77     40.27 o 
  -3   6   0      460.73      484.40     17.35 o 
  -2   6   0      124.67      123.51      9.03 o 
  -1   6   0      683.91      863.04     18.13 o 
   0   6   0       78.55       58.60      7.54 o 
   1   6   0    45551.76    45390.39    415.20 o 
   2   6   0      330.83      316.67     15.28 o 
   3   6   0      303.76      295.50     15.29 o 
   4   6   0      119.46       96.48     12.28 o 
   5   6   0      225.34      253.44     18.86 o 
   6   6   0      939.86      959.08     39.91 o 
   7   6   0       13.46       17.74     17.28 o 
   8   6   0       68.60       56.16     22.03 o 
   9   6   0     1009.30     1114.78     59.31 o 
 -11   7   0     1423.47     1386.73     50.85 o 
 -10   7   0      599.32      558.49     34.05 o 
  -9   7   0      246.29      224.99     28.54 o 
  -8   7   0       33.77       28.37     18.42 o 
  -7   7   0      138.75      124.67     21.49 o 
  -6   7   0       99.49      110.84     16.09 o 
  -5   7   0       28.21        4.04     10.92 o 
  -4   7   0      405.87      468.28     18.51 o 
  -3   7   0        6.57       25.71      6.82 o 
  -2   7   0      870.73      927.72     33.30 o 
  -1   7   0      133.47      159.16     10.02 o 
   0   7   0     3833.83     4074.72     47.01 o 
   1   7   0      905.59      856.94     24.67 o 
   2   7   0      506.36      515.08     18.46 o 
   3   7   0       23.92       40.79     10.59 o 
   4   7   0      710.59      720.17     32.11 o 
   5   7   0       36.34       51.20     13.74 o 
   6   7   0     3257.20     3261.28     65.62 o 
   7   7   0      291.86      301.46     27.75 o 
   8   7   0       71.45       45.41     21.87 o 
 -11   8   0     1920.72     1935.50     57.12 o 
 -10   8   0      803.60      799.59     48.48 o 
  -9   8   0        0.59        3.43     18.54 o 
  -8   8   0       63.42       77.11     20.92 o 
  -7   8   0      201.98      197.04     23.85 o 
  -6   8   0     1226.82     1329.48    112.53 o 
  -5   8   0      463.10      457.43     22.91 o 
  -4   8   0      446.74      482.28     26.82 o 
  -3   8   0      359.09      370.73     17.02 o 
  -2   8   0     2492.06     2552.15     37.48 o 
  -1   8   0      100.85       78.24      9.38 o 
   0   8   0        5.02        0.24      8.83 o 
   1   8   0      544.38      483.02     17.87 o 
   2   8   0      417.24      369.42     17.97 o 
   3   8   0     8737.65     8696.09     93.43 o 
   4   8   0        8.34       25.61     11.72 o 
   5   8   0       14.30       20.90     14.36 o 
   6   8   0       45.98       41.77     17.67 o 
   7   8   0        0.11      -20.51     20.51 o 
   8   8   0      441.47      465.23     40.65 o 
 -11   9   0      197.48      173.29     30.94 o 
 -10   9   0       36.67       16.78     21.29 o 
  -9   9   0      618.41      584.43     40.66 o 
  -8   9   0     1763.58     1763.73    113.63 o 
  -7   9   0      591.60      588.08     36.34 o 
  -6   9   0      202.64      211.18     23.42 o 
  -5   9   0      119.55      127.43     15.97 o 
  -4   9   0       26.36       46.47     12.76 o 
  -3   9   0      904.54     1024.36     26.94 o 
  -2   9   0      579.43      555.04     19.92 o 
  -1   9   0     1106.61     1058.70     22.86 o 
   0   9   0      225.35      200.49     13.29 o 
   1   9   0     1083.54      996.99     33.34 o 
   2   9   0      965.88     1031.90     26.68 o 
   3   9   0     2589.29     2532.45     49.87 o 
   4   9   0      616.63      597.18     27.52 o 
   5   9   0       24.81       60.67     21.78 o 
   6   9   0      313.46      327.83     33.39 o 
   7   9   0       17.14      -10.70     22.91 o 
 -11  10   0       17.95       10.51     32.07 o 
 -10  10   0       16.81       20.95     27.92 o 
  -9  10   0     1138.02     1010.71     49.71 o 
  -8  10   0      311.68      357.08     35.11 o 
  -7  10   0      688.08      570.01     37.12 o 
  -6  10   0      311.22      292.32     27.55 o 
  -5  10   0        4.72       15.46     16.22 o 
  -4  10   0     4490.37     4480.27     66.19 o 
  -3  10   0       29.11       23.34     11.50 o 
  -2  10   0     2072.23     1900.98     43.26 o 
  -1  10   0      423.41      415.09     19.60 o 
   0  10   0     6188.52     6260.83     78.67 o 
   1  10   0       37.33       47.02     12.47 o 
   2  10   0      759.18      759.97     38.23 o 
   3  10   0       30.39       44.36     14.24 o 
   4  10   0       94.76       87.22     19.11 o 
   5  10   0     1285.77     1197.63     55.34 o 
   6  10   0        6.41       28.12     24.14 o 
   7  10   0       65.15       66.05     41.11 o 
 -10  11   0      128.62       96.70     68.57 o 
  -9  11   0      455.34      449.96     38.31 o 
  -8  11   0      246.36      249.36     30.30 o 
  -7  11   0      442.10      413.68     34.17 o 
  -6  11   0      225.17      168.44     24.81 o 
  -5  11   0        0.45        4.98     16.81 o 
  -4  11   0      243.66      250.28     18.64 o 
  -3  11   0      366.15      330.41     24.58 o 
  -2  11   0      122.69       88.08     14.19 o 
  -1  11   0     4678.75     4640.26     72.13 o 
   0  11   0       40.90       27.91     13.72 o 
   1  11   0      757.94      854.72     35.07 o 
   2  11   0       52.83       55.24     15.01 o 
   3  11   0       13.94       27.84     14.97 o 
   4  11   0      188.85      190.72     30.65 o 
   5  11   0     2062.24     2222.60    180.96 o 
   6  11   0      284.29      329.69     36.81 o 
 -10  12   0        1.88       41.92     23.42 o 
  -9  12   0        2.86       20.52     21.41 o 
  -8  12   0      163.30      173.36     27.76 o 
  -7  12   0     1901.84     1913.46     63.49 o 
  -6  12   0      120.97      115.57     23.42 o 
  -5  12   0      689.09      717.90     65.80 o 
  -4  12   0      297.36      259.47     34.25 o 
  -3  12   0       46.90       39.06     13.89 o 
  -2  12   0      742.73      667.38     29.36 o 
  -1  12   0       59.59       81.45     15.86 o 
   0  12   0       40.62       29.90     23.31 o 
   1  12   0        8.48       33.06     15.32 o 
   2  12   0     2980.21     2884.99     61.71 o 
   3  12   0       54.23       36.89     22.07 o 
   4  12   0      442.44      435.82     90.47 o 
   5  12   0       54.09      -13.62     32.07 o 
   6  12   0       34.11       17.65     32.00 o 
  -9  13   0      540.32      547.48     44.51 o 
  -8  13   0      497.77      535.92     42.21 o 
  -7  13   0        0.10        3.71     20.92 o 
  -6  13   0      105.34      112.46     24.72 o 
  -5  13   0       86.45       91.25     23.45 o 
  -4  13   0      243.23      223.57     23.59 o 
  -3  13   0      401.41      348.34     26.91 o 
  -2  13   0       17.16       -5.90     14.66 o 
  -1  13   0       52.16       68.23     16.51 o 
   0  13   0      266.62      245.51     23.62 o 
   1  13   0     2110.74     2196.38     69.35 o 
   2  13   0      107.52      110.41     21.22 o 
   3  13   0      399.83      422.59     37.60 o 
   4  13   0        1.00        1.73     30.41 o 
   5  13   0       98.64      101.90     37.53 o 
  -9  14   0     1003.03     1050.91     58.94 o 
  -8  14   0       74.35       55.53     25.20 o 
  -7  14   0       14.81      -16.35     20.92 o 
  -6  14   0       64.34       98.93     28.48 o 
  -5  14   0     2626.66     2552.75     77.20 o 
  -4  14   0       12.26       27.21     18.12 o 
  -3  14   0      858.46      908.42     42.23 o 
  -2  14   0      186.07      161.39     23.46 o 
  -1  14   0      264.27      286.73     24.74 o 
   0  14   0       40.15       16.10     21.29 o 
   1  14   0      816.32      768.36     44.85 o 
   2  14   0      184.42      219.11     31.18 o 
   3  14   0       32.37       31.39     34.31 o 
   4  14   0      492.01      463.01     52.56 o 
  -8  15   0      811.94      896.54     55.59 o 
  -7  15   0      400.40      326.64     41.20 o 
  -6  15   0      633.24      654.62     46.90 o 
  -5  15   0       75.29       99.00     26.51 o 
  -4  15   0      147.06      186.19     25.35 o 
  -3  15   0       78.93       72.11     21.60 o 
  -2  15   0      813.44      894.51     46.23 o 
  -1  15   0      205.17      234.06     28.62 o 
   0  15   0        4.35       21.12     18.59 o 
   1  15   0      166.03      169.10     24.58 o 
   2  15   0      589.75      623.47     46.06 o 
   3  15   0     1084.38     1156.01     61.87 o 
  -7  16   0      421.24      385.99     40.04 o 
  -6  16   0      679.77      657.45     49.26 o 
  -5  16   0      648.27      696.16     59.72 o 
  -4  16   0       44.20       58.53     22.15 o 
  -3  16   0     3012.35     2851.49     73.91 o 
  -2  16   0      196.57      224.31     33.58 o 
  -1  16   0      480.91      478.29     38.42 o 
   0  16   0       19.01       22.09     22.26 o 
   1  16   0      761.74      800.16     50.59 o 
  -6  17   0      355.95      344.59     57.23 o 
  -5  17   0      132.67       71.10     40.92 o 
  -4  17   0        3.70        9.98     21.31 o 
  -3  17   0      734.04      762.15     46.05 o 
  -2  17   0        0.86       27.53     23.37 o 
  -1  17   0      120.18      116.84     28.32 o 
   0  17   0     1140.87     1061.55     70.26 o 
   0 -17   1      281.58      231.09     32.63 o 
   1 -17   1        0.92        1.97     27.30 o 
   2 -17   1      314.78      362.31     33.99 o 
   3 -17   1      137.12       90.14     24.97 o 
   4 -17   1      521.25      428.65     34.99 o 
   5 -17   1       82.08      110.31     29.03 o 
   6 -17   1       18.15       38.04     25.89 o 
  -2 -16   1      257.77      304.13     67.46 o 
  -1 -16   1      128.60      100.62     36.76 o 
   0 -16   1        0.31       12.33     22.26 o 
   1 -16   1      834.79      931.49     49.59 o 
   2 -16   1      140.54      137.67     25.41 o 
   3 -16   1     3351.62     3541.47     81.36 o 
   4 -16   1       93.25       94.09     22.02 o 
   5 -16   1       32.60       32.46     23.99 o 
   6 -16   1        0.33       -8.76     26.27 o 
   7 -16   1       60.27       88.47     39.81 o 
  -3 -15   1     1643.53     1708.50     67.09 o 
  -2 -15   1        7.25      -11.43     21.37 o 
  -1 -15   1      156.30      157.09     27.51 o 
   0 -15   1     1723.92     1746.81     71.03 o 
   1 -15   1        1.22        8.01     21.83 o 
   2 -15   1      539.46      542.96     62.81 o 
   3 -15   1       36.55       26.87     18.99 o 
   4 -15   1      844.26      867.90     78.01 o 
   5 -15   1      135.39       93.41     26.20 o 
   6 -15   1      542.65      525.03     40.61 o 
   7 -15   1        1.24       14.83     43.96 o 
   8 -15   1      283.03      196.85     44.24 o 
  -4 -14   1        4.83       42.20     26.18 o 
  -3 -14   1      528.09      514.25     42.70 o 
  -2 -14   1        5.96       11.71     18.76 o 
  -1 -14   1       91.99      101.50     21.10 o 
   0 -14   1     2034.47     2014.82     51.89 o 
   1 -14   1        2.56      -16.65     16.65 o 
   2 -14   1       60.01       74.22     19.06 o 
   3 -14   1      632.83      651.77     62.91 o 
   4 -14   1      360.51      327.45     48.38 o 
   5 -14   1     5369.40     5395.07    178.61 o 
   6 -14   1       43.76       90.27     22.48 o 
   7 -14   1      365.22      455.22     37.87 o 
   8 -14   1       13.15       22.67     30.41 o 
   9 -14   1       10.64       11.06     30.97 o 
  -5 -13   1       78.25       62.00     34.40 o 
  -4 -13   1        0.46       -4.53     23.22 o 
  -3 -13   1     2883.50     3086.17     81.19 o 
  -2 -13   1      403.03      365.63     28.25 o 
  -1 -13   1     1331.10     1336.60     43.65 o 
   0 -13   1        0.16        5.37     14.76 o 
   1 -13   1      877.22      885.69     70.79 o 
   2 -13   1     2363.50     2160.63     61.86 o 
   3 -13   1       96.65       88.19     17.49 o 
   4 -13   1       28.72        7.18     17.33 o 
   5 -13   1      114.54      116.07     22.85 o 
   6 -13   1      395.58      388.81     33.39 o 
   7 -13   1      117.25      117.05     24.24 o 
   8 -13   1      193.63      158.52     26.39 o 
   9 -13   1        9.79       16.04     31.52 o 
  -6 -12   1     1051.74     1102.10    114.74 o 
  -5 -12   1        8.74       -0.26     27.51 o 
  -4 -12   1       66.45       78.76     25.29 o 
  -3 -12   1      161.18      108.23     20.90 o 
  -2 -12   1        0.44       -4.17     14.44 o 
  -1 -12   1       10.80        3.94     17.16 o 
   0 -12   1       47.40       57.77     15.65 o 
   1 -12   1       72.65       68.45     15.35 o 
   2 -12   1     8500.54     8458.67    110.77 o 
   3 -12   1       44.00       45.50     15.64 o 
   4 -12   1       57.97       32.23     15.00 o 
   5 -12   1        0.60       12.17     16.81 o 
   6 -12   1      227.62      258.11     28.48 o 
   7 -12   1     2522.00     2539.94     70.33 o 
   8 -12   1      200.17      209.42     27.34 o 
   9 -12   1      365.07      335.65     47.55 o 
  10 -12   1       71.24      136.03     41.47 o 
  -6 -11   1       15.36       30.77     39.54 o 
  -5 -11   1      248.93      342.73     35.17 o 
  -4 -11   1     1808.87     1829.30     60.53 o 
  -3 -11   1       28.49       28.14     16.57 o 
  -2 -11   1      239.12      239.18     22.50 o 
  -1 -11   1     2508.15     2580.32     52.54 o 
   0 -11   1      117.46      100.95     15.67 o 
   1 -11   1      728.10      818.24     30.46 o 
   2 -11   1      138.82      144.20     15.24 o 
   3 -11   1      258.12      237.09     19.79 o 
   4 -11   1      115.78      112.28     16.37 o 
   5 -11   1       46.97       37.88     17.60 o 
   6 -11   1       77.14      114.87     20.52 o 
   7 -11   1      517.08      492.52     55.30 o 
   8 -11   1      129.15      154.15     34.01 o 
   9 -11   1        1.37      -12.72     27.10 o 
  10 -11   1       37.00       46.45     33.73 o 
  -7 -10   1      270.02      189.98     38.26 o 
  -6 -10   1       45.18       46.15     32.07 o 
  -5 -10   1      149.36      181.23     24.26 o 
  -4 -10   1      199.44      212.42     20.48 o 
  -3 -10   1       97.11       98.38     15.84 o 
  -2 -10   1      158.26      184.01     18.82 o 
  -1 -10   1      571.17      563.59     26.45 o 
   0 -10   1      110.01       99.74     14.65 o 
   1 -10   1      186.77      176.95     15.64 o 
   2 -10   1      240.14      213.90     16.23 o 
   3 -10   1      139.73      163.92     13.81 o 
   4 -10   1    19098.71    19195.15    242.61 o 
   5 -10   1        0.07       -6.35     19.35 o 
   6 -10   1       43.91       52.44     17.19 o 
   7 -10   1       87.18       92.81     19.93 o 
   8 -10   1      959.75      927.31     41.57 o 
   9 -10   1      812.61      761.13     48.66 o 
  10 -10   1        4.42      -17.99     17.99 o 
  -8  -9   1      514.80      528.63     82.39 o 
  -7  -9   1     1808.78     1831.12     65.21 o 
  -6  -9   1       12.99        1.69     40.66 o 
  -5  -9   1      186.59      182.28     22.91 o 
  -4  -9   1      773.47      768.84     30.84 o 
  -3  -9   1      495.37      517.21     24.79 o 
  -2  -9   1     1232.50     1262.38     31.32 o 
  -1  -9   1        8.49       16.78     10.50 o 
   0  -9   1       70.23       87.92     11.85 o 
   1  -9   1     3265.79     3250.57     51.42 o 
   2  -9   1       43.24       33.10     10.30 o 
   3  -9   1     2764.81     2888.28     57.23 o 
   4  -9   1      211.84      215.63     15.32 o 
   5  -9   1       20.59       11.49     13.88 o 
   6  -9   1       72.55       78.52     17.58 o 
   7  -9   1      488.06      584.54     33.39 o 
   8  -9   1        6.86       12.54     16.59 o 
   9  -9   1     1904.08     1909.44     63.87 o 
  10  -9   1        9.65       19.08     20.72 o 
  11  -9   1       19.52       19.35     30.97 o 
  -8  -8   1      579.73      642.64     47.59 o 
  -7  -8   1      566.69      561.76     42.53 o 
  -6  -8   1       55.66       52.00     21.57 o 
  -5  -8   1        3.67       -4.08     15.58 o 
  -4  -8   1        0.16        5.52     11.25 o 
  -3  -8   1       88.29      106.92     12.97 o 
  -2  -8   1      296.43      260.34     14.97 o 
  -1  -8   1       31.51       26.99      9.30 o 
   0  -8   1       84.98       94.75      9.68 o 
   1  -8   1     4955.34     4983.33     58.36 o 
   2  -8   1      298.05      293.21     13.20 o 
   3  -8   1      498.20      486.97     18.65 o 
   4  -8   1      134.10      118.29     10.93 o 
   5  -8   1     1055.56     1017.57     34.60 o 
   6  -8   1    18029.42    17463.96    270.76 o 
   7  -8   1      226.64      238.71     45.07 o 
   8  -8   1       34.92       52.81     18.77 o 
   9  -8   1        1.12       -7.37     17.87 o 
  10  -8   1      545.78      590.66     32.64 o 
  11  -8   1      189.10      219.16     30.47 o 
  -9  -7   1      182.42       97.87     53.64 o 
  -8  -7   1       20.04       56.84     39.07 o 
  -7  -7   1      874.17      854.46     46.89 o 
  -6  -7   1       14.21       14.46     16.92 o 
  -5  -7   1     3429.76     3330.20     60.85 o 
  -4  -7   1        7.52       15.76     10.41 o 
  -3  -7   1      169.71      162.14     13.58 o 
  -2  -7   1     5429.93     5531.80     62.33 o 
  -1  -7   1      408.76      401.25     18.18 o 
   0  -7   1     2858.50     2916.46     36.27 o 
   1  -7   1      388.67      409.46     12.92 o 
   2  -7   1      239.00      241.62     20.01 o 
   3  -7   1     1917.51     1800.58     28.19 o 
   4  -7   1      304.75      333.11     12.62 o 
   5  -7   1      656.14      697.76     26.66 o 
   6  -7   1     3071.88     2829.12     63.15 o 
   7  -7   1        6.29      -21.55     22.67 o 
   8  -7   1       89.09       58.95     18.57 o 
   9  -7   1      628.60      644.96     33.45 o 
  10  -7   1        0.68       12.16     15.72 o 
  11  -7   1     1676.27     1563.26     59.47 o 
  -9  -6   1      109.74       98.70     26.54 o 
  -8  -6   1        8.83      -17.67     17.67 o 
  -7  -6   1      102.22       81.68     19.14 o 
  -6  -6   1      618.72      615.96     28.42 o 
  -5  -6   1      802.16      848.59     26.46 o 
  -4  -6   1       41.45       17.72     10.23 o 
  -3  -6   1     3689.56     3600.21     58.27 o 
  -2  -6   1        6.64        8.41      8.28 o 
  -1  -6   1       23.91       35.33      7.74 o 
   0  -6   1      203.26      192.51      9.45 o 
   1  -6   1     1079.78     1175.24     18.27 o 
   2  -6   1        6.83       17.27      5.88 o 
   3  -6   1    20964.39    21948.63    184.50 o 
   4  -6   1      103.97      120.50      8.45 o 
   5  -6   1      206.65      225.20     11.03 o 
   6  -6   1      414.18      356.59     25.71 o 
   7  -6   1      911.37      988.27     41.20 o 
   8  -6   1     3089.30     2989.37     67.14 o 
   9  -6   1       32.97       33.81     15.73 o 
  10  -6   1       10.74        2.15     16.69 o 
  11  -6   1       13.59       18.47     22.12 o 
  -9  -5   1     3082.69     3247.71    170.32 o 
  -8  -5   1     1354.49     1368.71     47.61 o 
  -7  -5   1      179.79      165.75     21.09 o 
  -6  -5   1        6.24       13.12     12.49 o 
  -5  -5   1     1317.67     1288.72     30.33 o 
  -4  -5   1       44.54       43.54     10.21 o 
  -3  -5   1     1392.12     1357.80     32.93 o 
  -2  -5   1       39.69       58.24     10.12 o 
  -1  -5   1     1584.16     1512.21     23.03 o 
   1  -5   1      597.14      604.86     11.73 o 
   2  -5   1    14304.59    15753.17    145.74 o 
   3  -5   1        9.18       18.88      4.80 o 
   4  -5   1      291.56      274.13     10.26 o 
   5  -5   1        1.90        4.65      7.59 o 
   6  -5   1       65.63       86.76     15.63 o 
   7  -5   1     1166.11     1062.93     58.34 o 
   8  -5   1     2979.32     2968.75     59.05 o 
   9  -5   1       20.55       -9.18     14.68 o 
  10  -5   1       97.34       87.57     37.60 o 
  11  -5   1       46.92       51.64     23.02 o 
 -10  -4   1     1204.89     1340.13    103.96 o 
  -9  -4   1     1173.30     1142.04     47.48 o 
  -8  -4   1      276.25      263.36     25.11 o 
  -7  -4   1        0.10       -8.40     14.14 o 
  -6  -4   1        2.77        5.96     12.09 o 
  -5  -4   1      439.80      393.46     20.32 o 
  -4  -4   1      416.39      432.50     17.49 o 
  -3  -4   1       12.26       30.25      8.62 o 
  -2  -4   1       18.11       15.08      6.92 o 
  -1  -4   1      105.29      108.94      7.48 o 
   0  -4   1     1358.24     1442.05     19.03 o 
   1  -4   1      612.76      612.40      9.70 o 
   2  -4   1      164.31      158.69      5.34 o 
   3  -4   1        4.91       -1.87      4.35 o 
   4  -4   1      455.16      485.02     12.88 o 
   5  -4   1    42239.54    44266.49    400.68 o 
   6  -4   1       57.38       50.84     11.85 o 
   7  -4   1       15.23       39.53     13.26 o 
   8  -4   1      106.45       92.14     16.80 o 
   9  -4   1      849.41      801.74     36.29 o 
  10  -4   1     1055.72      978.38     42.65 o 
  11  -4   1       91.66       68.68     53.36 o 
 -10  -3   1      292.20      333.65     66.91 o 
  -9  -3   1       35.87        5.26     21.87 o 
  -8  -3   1      757.41      741.75     35.62 o 
  -7  -3   1     3043.41     3166.82     84.84 o 
  -6  -3   1     1564.60     1573.87     36.54 o 
  -5  -3   1      987.21      985.52     24.76 o 
  -4  -3   1      223.72      244.69     14.26 o 
  -3  -3   1       31.81       31.87      7.56 o 
  -2  -3   1        0.06        3.83      6.05 o 
  -1  -3   1       26.93       17.35      5.51 o 
   0  -3   1      720.50      784.12     14.26 o 
   1  -3   1     1214.14     1164.85     13.22 o 
   2  -3   1     1030.20     1028.23     11.48 o 
   3  -3   1       50.25       76.18      4.87 o 
   4  -3   1     5878.20     6336.58     64.28 o 
   5  -3   1     1291.26     1199.29     42.14 o 
   6  -3   1      205.65      205.49     13.87 o 
   7  -3   1      864.48      799.22     28.91 o 
   8  -3   1      273.13      277.95     22.34 o 
   9  -3   1       56.37       40.72     17.32 o 
  10  -3   1     3413.79     3461.78     75.09 o 
  11  -3   1       18.90       26.65     19.77 o 
 -10  -2   1      663.32      701.96     46.61 o 
  -9  -2   1       48.38       32.73     24.66 o 
  -8  -2   1     1311.01     1266.22     40.51 o 
  -7  -2   1     3187.05     3135.73     59.78 o 
  -6  -2   1     2184.75     2236.38     50.34 o 
  -5  -2   1       76.96       63.35     10.49 o 
  -4  -2   1      310.52      296.07     14.26 o 
  -3  -2   1      504.61      437.65     17.81 o 
  -2  -2   1     3635.64     3962.70     45.08 o 
  -1  -2   1      687.33      580.84     11.01 o 
   0  -2   1      147.38      148.44      6.59 o 
   1  -2   1      168.86      154.85      4.58 o 
   2  -2   1    20955.89    22054.53    221.03 o 
   3  -2   1      238.87      198.71      6.72 o 
   4  -2   1      287.64      311.61     10.87 o 
   5  -2   1     1060.35     1060.84     24.02 o 
   6  -2   1      287.48      292.11     16.20 o 
   7  -2   1    14901.47    14496.74    281.46 o 
   8  -2   1       54.78       48.38     15.56 o 
   9  -2   1      116.52      143.39     20.80 o 
  10  -2   1      249.85      258.37     33.92 o 
  11  -2   1      659.48      690.07     43.15 o 
 -10  -1   1     2408.13     2358.98    116.53 o 
  -9  -1   1       10.35       33.77     21.13 o 
  -8  -1   1      760.13      727.13     33.49 o 
  -7  -1   1        5.45       23.76     14.05 o 
  -6  -1   1      614.84      565.07     22.63 o 
  -5  -1   1     1850.44     1823.70     30.22 o 
  -4  -1   1     2702.26     2638.51     34.74 o 
  -3  -1   1      731.66      933.18     27.79 o 
  -2  -1   1      621.21      527.20     14.08 o 
  -1  -1   1     1311.53     1464.26     19.27 o 
   0  -1   1       42.32       43.61      2.11 o 
   2  -1   1     2206.80     2059.59     26.95 o 
   3  -1   1     1572.38     1635.65     19.73 o 
   4  -1   1       16.70       16.40      6.36 o 
   5  -1   1     1077.15     1061.30     22.02 o 
   6  -1   1     2142.23     2086.41     38.49 o 
   7  -1   1     3083.25     2975.54     64.11 o 
   8  -1   1      352.41      391.35     26.70 o 
   9  -1   1       49.03       47.31     20.28 o 
  10  -1   1      304.31      336.96     30.43 o 
  11  -1   1       10.63        1.64     27.37 o 
 -11   0   1     1442.15     1378.45     62.25 o 
 -10   0   1      559.04      583.60     62.88 o 
  -9   0   1      420.82      414.91     34.06 o 
  -8   0   1       48.34       34.11     15.97 o 
  -7   0   1      650.45      634.28     33.30 o 
  -6   0   1       84.72       97.11     12.98 o 
  -5   0   1     4100.07     3976.69     47.79 o 
  -4   0   1        2.50       11.87      6.88 o 
  -3   0   1       17.21       24.90      6.65 o 
  -2   0   1     2360.05     2347.77     29.20 o 
   0   0   1     2545.85     2886.95     34.18 o 
   1   0   1      670.75      548.01     10.35 o 
   2   0   1      135.50      149.55      5.63 o 
   3   0   1      160.73      138.05      6.97 o 
   4   0   1    10722.34    11098.26    112.93 o 
   5   0   1       10.99       15.32      8.32 o 
   6   0   1       27.25       28.81     11.12 o 
   7   0   1      139.95      121.62     15.71 o 
   8   0   1       90.58       80.25     18.09 o 
   9   0   1     2157.06     2072.18     56.93 o 
  10   0   1       12.43       21.67     20.42 o 
 -11   1   1     1034.80      976.39     52.33 o 
 -10   1   1       83.08       70.24     22.96 o 
  -9   1   1      123.86      125.85     31.72 o 
  -8   1   1     6473.13     6600.50    137.04 o 
  -7   1   1      704.84      730.05     52.68 o 
  -6   1   1      986.94     1075.00     30.75 o 
  -5   1   1       11.88       13.60      8.97 o 
  -4   1   1      921.81      973.80     28.59 o 
  -3   1   1     1022.24      942.67     19.89 o 
  -2   1   1      659.13      692.63     14.62 o 
  -1   1   1      199.85      176.60      7.16 o 
   0   1   1        4.02        6.36      2.32 o 
   2   1   1       22.28       14.43      5.79 o 
   3   1   1    17608.22    19406.73    321.05 o 
   4   1   1      721.06      764.17     22.09 o 
   5   1   1      710.72      704.19     23.53 o 
   6   1   1      178.74      180.22     17.47 o 
   7   1   1       12.53       -2.94     14.05 o 
   8   1   1      920.58      879.03     46.49 o 
   9   1   1     3088.76     3105.46     92.40 o 
  10   1   1      154.18      206.95     34.79 o 
 -11   2   1      700.03      799.04     57.38 o 
 -10   2   1       14.36       -2.95     19.67 o 
  -9   2   1     2410.78     2415.79     65.32 o 
  -8   2   1     1877.45     1848.74     58.42 o 
  -7   2   1     2073.00     2047.70     43.74 o 
  -6   2   1      192.07      175.70     21.91 o 
  -5   2   1      218.82      210.40     13.11 o 
  -4   2   1      165.39      167.75     12.14 o 
  -2   2   1      203.34      155.07      9.90 o 
  -1   2   1     3202.39     3272.46     35.69 o 
   0   2   1      346.70      355.04     11.58 o 
   1   2   1      548.06      596.34     15.57 o 
   2   2   1     1674.33     1830.46     21.38 o 
   3   2   1      385.22      426.44     11.85 o 
   4   2   1        9.87        8.37      7.50 o 
   5   2   1        0.27       -2.11      9.16 o 
   6   2   1    10851.71    10853.83    132.42 o 
   7   2   1      152.28      149.85     17.13 o 
   8   2   1       96.01       85.02     19.66 o 
   9   2   1       46.19       92.69     35.14 o 
  10   2   1      245.92      263.46     30.83 o 
 -11   3   1      216.96      177.38     28.04 o 
 -10   3   1      625.12      640.58     39.26 o 
  -9   3   1     2842.10     2774.51    211.23 o 
  -8   3   1      240.66      266.60     21.21 o 
  -7   3   1      133.86      154.74     20.05 o 
  -6   3   1     8417.71     8419.98    105.01 o 
  -5   3   1      627.21      602.40     21.42 o 
  -4   3   1     4451.16     4746.42     54.84 o 
  -3   3   1       35.66       39.18      6.38 o 
  -2   3   1     2082.61     2290.29     32.41 o 
  -1   3   1      195.04      166.66      8.04 o 
   0   3   1      899.53      925.45     16.87 o 
   1   3   1      699.81      608.63     15.25 o 
   2   3   1     4407.83     4923.10     50.02 o 
   3   3   1       96.94      130.55      9.40 o 
   4   3   1       41.27       53.42      8.80 o 
   5   3   1     6167.51     6252.68     75.60 o 
   6   3   1     1319.79     1248.05     35.20 o 
   7   3   1       29.62        3.55     13.30 o 
   8   3   1       61.09       88.60     20.73 o 
   9   3   1      110.39      109.28     24.94 o 
  10   3   1      102.30       63.37     25.22 o 
 -11   4   1       48.92       84.84     26.66 o 
 -10   4   1     1004.92      969.13     46.35 o 
  -9   4   1      655.15      641.68     35.84 o 
  -8   4   1      184.29      144.68     20.08 o 
  -7   4   1      192.56      204.59     27.89 o 
  -6   4   1    11236.33    10322.66    144.16 o 
  -5   4   1     4354.79     4332.00     53.66 o 
  -4   4   1       25.44       23.90      7.48 o 
  -3   4   1      101.34      157.94      8.78 o 
  -2   4   1     1286.98     1139.76     20.61 o 
  -1   4   1    15437.55    15875.83    149.30 o 
   0   4   1      106.10       83.62      7.15 o 
   2   4   1      873.48      853.72     19.65 o 
   3   4   1     1623.54     1706.44     27.33 o 
   4   4   1      151.79      169.93     12.22 o 
   5   4   1        2.06       -8.49     11.57 o 
   6   4   1      717.38      733.04     30.56 o 
   7   4   1        3.08       39.99     16.17 o 
   8   4   1     1957.11     1892.35     57.66 o 
   9   4   1       52.53        9.78     21.82 o 
 -11   5   1        1.28       14.20     20.56 o 
 -10   5   1       20.07       29.76     20.54 o 
  -9   5   1     1754.12     1766.97     63.15 o 
  -8   5   1       76.13       31.20     19.74 o 
  -7   5   1      895.65      983.49     34.63 o 
  -6   5   1      637.58      623.01     28.27 o 
  -5   5   1        3.25       -0.45      6.45 o 
  -4   5   1      686.56      657.09     22.99 o 
  -3   5   1      759.08      769.22     26.60 o 
  -2   5   1     1448.77     1455.58     22.15 o 
  -1   5   1      715.66      686.13     15.13 o 
   0   5   1        1.61        6.01      6.14 o 
   1   5   1        0.01        2.94      6.57 o 
   2   5   1      972.08     1061.80     31.64 o 
   3   5   1      805.46      830.21     20.72 o 
   4   5   1      219.95      196.67     13.80 o 
   5   5   1      185.13      168.44     23.39 o 
   6   5   1      254.57      244.71     21.37 o 
   7   5   1     1546.48     1484.52     43.02 o 
   8   5   1     1011.87     1088.31     58.93 o 
   9   5   1       28.88       19.57     23.38 o 
 -11   6   1        4.92       -8.98     21.28 o 
 -10   6   1     1352.41     1293.30     49.58 o 
  -9   6   1      777.58      781.87     47.89 o 
  -8   6   1     2489.33     2489.86     71.74 o 
  -7   6   1       60.24       65.35     15.94 o 
  -6   6   1       71.35       89.60     15.42 o 
  -5   6   1        0.15       -2.89     11.78 o 
  -4   6   1    10667.58    10545.07    108.28 o 
  -3   6   1      505.34      512.62     16.73 o 
  -2   6   1     1161.82     1141.93     20.39 o 
  -1   6   1      171.76      192.87     10.47 o 
   0   6   1      913.26      898.90     20.63 o 
   1   6   1    17146.73    17736.42    193.30 o 
   2   6   1       33.85       20.06      8.64 o 
   3   6   1      517.49      497.74     19.82 o 
   4   6   1      389.16      413.52     20.46 o 
   5   6   1     1217.47     1240.22     36.56 o 
   6   6   1      153.30      144.46     19.79 o 
   7   6   1      289.62      330.55     25.89 o 
   8   6   1      392.35      386.51     35.03 o 
   9   6   1        0.89       -3.42     23.95 o 
 -11   7   1      198.29      207.82     27.31 o 
 -10   7   1     1501.66     1449.71     61.76 o 
  -9   7   1      175.26      185.26     41.75 o 
  -8   7   1       57.11       70.78     21.90 o 
  -7   7   1     2464.69     2349.44     53.16 o 
  -6   7   1      501.55      500.09     47.91 o 
  -5   7   1     1567.96     1655.50     71.28 o 
  -4   7   1      827.96      735.56     19.99 o 
  -3   7   1     2191.34     2158.06     30.63 o 
  -2   7   1      857.53      776.61     19.04 o 
  -1   7   1        6.29       -3.88      7.59 o 
   0   7   1      162.69      139.40     10.79 o 
   1   7   1     2284.56     2370.26     41.17 o 
   2   7   1        0.71       -2.55      9.04 o 
   3   7   1     1624.57     1566.71     30.96 o 
   4   7   1     3420.90     3374.21     54.43 o 
   5   7   1      127.08      121.34     18.09 o 
   6   7   1       74.04       65.74     17.92 o 
   7   7   1       11.91       34.42     18.82 o 
   8   7   1      139.90      142.90     33.55 o 
 -11   8   1       75.17       52.40     22.00 o 
 -10   8   1      341.08      371.29     38.11 o 
  -9   8   1      150.33      134.99     36.50 o 
  -8   8   1     1102.66     1071.33     47.23 o 
  -7   8   1     2177.43     2039.75     63.15 o 
  -6   8   1     3855.84     4004.15     72.76 o 
  -5   8   1        2.23       14.01     13.28 o 
  -4   8   1      269.74      255.01     17.05 o 
  -3   8   1       69.30       88.96     10.05 o 
  -2   8   1    14733.50    15234.70    139.05 o 
  -1   8   1       69.05       77.62     10.16 o 
   0   8   1     3098.02     3142.47     42.18 o 
   1   8   1      876.31      899.74     23.45 o 
   2   8   1        0.15       14.14     10.02 o 
   3   8   1     5465.34     5348.98     65.97 o 
   4   8   1      135.46      146.50     16.65 o 
   5   8   1       14.20       20.04     15.75 o 
   6   8   1      268.17      281.91     38.26 o 
   7   8   1      296.90      249.04     32.86 o 
   8   8   1       59.26       46.24     31.16 o 
 -11   9   1       45.18       87.77     28.81 o 
 -10   9   1      181.19      166.20     30.50 o 
  -9   9   1      128.53      187.20     30.11 o 
  -8   9   1     2541.08     2351.10     71.75 o 
  -7   9   1     1880.32     1800.22     60.41 o 
  -6   9   1      616.13      573.89     35.86 o 
  -5   9   1     2784.14     2853.28     58.37 o 
  -4   9   1      179.19      192.45     18.57 o 
  -3   9   1     2167.34     2313.90     48.42 o 
  -2   9   1       87.65       75.30     10.39 o 
  -1   9   1     2467.87     2293.64     35.43 o 
   0   9   1      114.58      121.19     12.17 o 
   1   9   1      560.57      577.49     21.58 o 
   2   9   1      148.97      130.77     13.79 o 
   3   9   1     2331.46     2434.90     42.95 o 
   4   9   1       21.62       14.78     13.62 o 
   5   9   1      396.97      359.20     44.78 o 
   6   9   1     2195.63     2171.47     57.50 o 
   7   9   1       35.94       40.87     29.18 o 
 -10  10   1        0.03       16.72     23.84 o 
  -9  10   1     1556.38     1624.03     89.58 o 
  -8  10   1       70.15       70.15     23.42 o 
  -7  10   1      184.18      173.75     27.10 o 
  -6  10   1       16.27       10.98     19.15 o 
  -5  10   1     7504.82     7316.32    114.17 o 
  -4  10   1     3636.78     3511.52     67.99 o 
  -3  10   1       13.53       26.35     12.35 o 
  -2  10   1        3.11       13.29     10.47 o 
  -1  10   1      359.81      329.93     18.69 o 
   0  10   1     9061.59     9507.09     99.36 o 
   1  10   1       31.55       10.08     10.60 o 
   2  10   1      349.31      344.75     19.39 o 
   3  10   1        0.28      -11.19     13.62 o 
   4  10   1       24.89       53.99     26.28 o 
   5  10   1     1369.40     1431.43     58.40 o 
   6  10   1      152.62      156.29     29.33 o 
   7  10   1      288.61      303.82     36.60 o 
 -10  11   1        0.62       -9.97     23.20 o 
  -9  11   1       27.43       27.94     58.06 o 
  -8  11   1      248.35      207.08     30.89 o 
  -7  11   1       87.33      104.38     33.45 o 
  -6  11   1     1361.45     1441.64     92.07 o 
  -5  11   1      865.06      872.94     36.92 o 
  -4  11   1      856.33      818.12     36.04 o 
  -3  11   1      829.03      789.61     30.54 o 
  -2  11   1      433.34      461.89     27.46 o 
  -1  11   1     1657.71     1663.18     41.10 o 
   0  11   1      541.24      507.76     24.19 o 
   1  11   1        1.39        0.66     12.60 o 
   2  11   1      181.19      176.16     24.25 o 
   3  11   1      817.27      780.31     51.00 o 
   4  11   1      158.32      145.48     26.86 o 
   5  11   1      149.77       96.16     30.75 o 
   6  11   1       20.87       30.32     26.54 o 
 -10  12   1       17.81       16.12     25.22 o 
  -9  12   1      482.96      519.79     45.34 o 
  -8  12   1       43.68       77.66     26.84 o 
  -7  12   1     3492.73     3635.50    107.83 o 
  -6  12   1        0.19      -18.94     18.94 o 
  -5  12   1       51.28       17.20     19.67 o 
  -4  12   1       52.23       32.94     14.12 o 
  -3  12   1     5986.11     5963.98     89.09 o 
  -2  12   1      348.78      302.92     22.79 o 
  -1  12   1     1845.70     1858.40     52.25 o 
   0  12   1      435.64      430.50     26.53 o 
   1  12   1       47.72       54.70     16.93 o 
   2  12   1     5945.81     5904.29    112.80 o 
   3  12   1      773.36      843.50     40.93 o 
   4  12   1       88.05       66.74     24.57 o 
   5  12   1      150.27      129.19     29.99 o 
  -9  13   1      924.00     1024.64     60.39 o 
  -8  13   1      142.28      144.45     30.26 o 
  -7  13   1      524.28      521.13     43.01 o 
  -6  13   1      203.42      199.00     30.11 o 
  -5  13   1       31.93       22.37     22.28 o 
  -4  13   1      963.99     1024.24     50.68 o 
  -3  13   1      194.54      192.10     25.52 o 
  -2  13   1      979.60      972.48     39.27 o 
  -1  13   1      222.81      209.66     21.53 o 
   0  13   1        1.73       11.77     16.01 o 
   1  13   1      529.65      528.24     31.90 o 
   2  13   1     2990.70     3106.51     87.84 o 
   3  13   1       25.76       64.32     25.36 o 
   4  13   1      595.18      502.44     93.73 o 
  -9  14   1      138.77       85.29     30.21 o 
  -8  14   1      258.35      210.88     33.99 o 
  -7  14   1      604.56      659.94     66.36 o 
  -6  14   1     1069.10     1110.42     60.78 o 
  -5  14   1     1595.12     1677.57    121.93 o 
  -4  14   1       19.46       30.70     18.48 o 
  -3  14   1       79.39       77.76     18.60 o 
  -2  14   1       61.59       68.11     19.55 o 
  -1  14   1     5580.48     5694.33     94.33 o 
   0  14   1      204.04      221.08     24.31 o 
   1  14   1     1501.86     1615.74     57.98 o 
   2  14   1       92.12       54.25     25.74 o 
   3  14   1      104.76       64.69     32.60 o 
   4  14   1     2739.03     2891.11    105.18 o 
  -8  15   1        0.21       23.05     29.58 o 
  -7  15   1      946.00      937.54     58.98 o 
  -6  15   1      889.28      856.41     79.35 o 
  -5  15   1      660.49      685.82     90.96 o 
  -4  15   1      130.14      121.51     24.37 o 
  -3  15   1       30.63       19.16     21.68 o 
  -2  15   1      526.68      485.42     45.39 o 
  -1  15   1       54.75       93.12     21.64 o 
   0  15   1     1103.37     1190.12     74.03 o 
   1  15   1        5.05       -0.73     22.43 o 
   2  15   1      173.05      165.32     31.77 o 
  -7  16   1       27.09      -14.70     25.04 o 
  -6  16   1      306.77      402.05     62.21 o 
  -5  16   1       24.94       33.45     26.37 o 
  -4  16   1     1279.96     1147.84     53.46 o 
  -3  16   1       67.95       80.88     23.64 o 
  -2  16   1      113.91      117.76     38.58 o 
  -1  16   1        9.06       12.71     18.84 o 
   0  16   1      265.46      229.12     32.72 o 
   1  16   1     2523.74     2534.85     98.12 o 
  -6  17   1       87.63      110.29     33.23 o 
  -5  17   1      724.60      764.12     57.47 o 
  -4  17   1      626.28      554.07     41.73 o 
  -3  17   1      594.61      724.71     68.11 o 
  -2  17   1       51.10       49.62     25.71 o 
  -1  17   1       18.77       24.31     30.70 o 
   1 -17   2        5.68        1.76     21.01 o 
   2 -17   2     1374.65     1356.65     57.66 o 
   3 -17   2      217.71      211.36     27.09 o 
   4 -17   2     1256.66     1154.03     47.92 o 
   5 -17   2       12.47      -20.72     20.72 o 
  -1 -16   2      600.40      609.28     44.14 o 
   0 -16   2       34.94       49.85     23.57 o 
   1 -16   2       24.24        1.44     19.11 o 
   2 -16   2       19.84       -1.65     18.86 o 
   3 -16   2      236.56      189.32     25.46 o 
   4 -16   2       83.14       68.77     21.10 o 
   5 -16   2       58.74       59.40     23.26 o 
   6 -16   2       13.72      -11.61     31.52 o 
   7 -16   2     2835.07     2714.48    113.91 o 
  -3 -15   2       18.01      -19.86     29.74 o 
  -2 -15   2       85.65      108.19     27.60 o 
  -1 -15   2       49.84       70.56     24.77 o 
   0 -15   2      191.50      175.76     26.57 o 
   1 -15   2      911.81      939.06     45.73 o 
   2 -15   2       30.56       21.02     25.68 o 
   3 -15   2       14.12       23.66     17.93 o 
   4 -15   2     1174.18     1232.54     49.26 o 
   5 -15   2       66.33       59.98     33.73 o 
   6 -15   2      914.94      858.19     67.46 o 
   7 -15   2        2.66        6.64     30.41 o 
   8 -15   2      105.70      129.39     38.15 o 
  -4 -14   2      182.35      179.49     32.05 o 
  -3 -14   2        0.72      -18.83     18.83 o 
  -2 -14   2        2.05      -20.42     20.42 o 
  -1 -14   2       56.85       46.59     21.59 o 
   0 -14   2      762.19      812.31     42.24 o 
   1 -14   2       32.71       18.37     17.90 o 
   2 -14   2       57.36       56.94     17.67 o 
   3 -14   2      392.54      369.58     28.85 o 
   4 -14   2       15.79        6.19     15.20 o 
   5 -14   2      198.54      206.75     27.16 o 
   6 -14   2      240.22      297.69     29.89 o 
   7 -14   2       60.07       53.08     29.31 o 
   8 -14   2        7.47        1.66     28.75 o 
  -5 -13   2      129.74      123.63     30.92 o 
  -4 -13   2      263.31      263.27     40.00 o 
  -3 -13   2     1231.09     1323.34     85.72 o 
  -2 -13   2     2035.38     2033.28     53.31 o 
  -1 -13   2      108.01      108.80     19.14 o 
   0 -13   2        0.93       -1.93     26.52 o 
   1 -13   2       49.26       54.46     17.84 o 
   2 -13   2      129.24      130.06     19.45 o 
   3 -13   2       45.28       30.63     15.53 o 
   4 -13   2      192.62      166.57     19.72 o 
   5 -13   2       26.36       36.88     31.24 o 
   6 -13   2       86.77       85.66     20.85 o 
   7 -13   2      239.82      251.04     39.81 o 
   8 -13   2      935.44     1021.87     64.70 o 
   9 -13   2       32.98       20.46     29.31 o 
  -5 -12   2       48.55       18.40     23.00 o 
  -4 -12   2      440.59      428.98     47.08 o 
  -3 -12   2     2254.37     2189.09     91.92 o 
  -2 -12   2       88.80       67.62     17.88 o 
  -1 -12   2       13.48       15.50     15.24 o 
   0 -12   2      188.83      186.47     20.03 o 
   1 -12   2      235.24      210.60     21.49 o 
   2 -12   2     2163.54     2069.68     49.66 o 
   3 -12   2      269.45      278.96     21.49 o 
   4 -12   2      117.62      116.62     16.77 o 
   5 -12   2        8.49        9.71     15.63 o 
   6 -12   2      438.42      427.65     29.86 o 
   7 -12   2        5.32       44.79     26.54 o 
   8 -12   2      184.69      176.95     35.94 o 
   9 -12   2        7.71        8.29     29.31 o 
  -6 -11   2     1252.85     1286.95    234.73 o 
  -5 -11   2        3.89      -11.10     20.42 o 
  -4 -11   2     1172.63     1129.37     45.28 o 
  -3 -11   2       87.65       79.90     18.04 o 
  -2 -11   2      312.02      259.53     28.25 o 
  -1 -11   2      567.70      569.00     27.93 o 
   0 -11   2     1788.70     1685.25     40.08 o 
   1 -11   2      693.12      707.79     32.80 o 
   2 -11   2       13.93       10.20     12.64 o 
   3 -11   2     1372.47     1342.52     36.18 o 
   4 -11   2      208.35      193.62     17.23 o 
   5 -11   2      632.87      664.06     54.74 o 
   6 -11   2       76.75       65.51     24.61 o 
   7 -11   2       16.84       16.04     23.22 o 
   8 -11   2       59.95       65.80     29.31 o 
   9 -11   2       38.65       18.80     28.20 o 
  10 -11   2      247.59      273.95     27.50 o 
  -7 -10   2     1562.20     1565.38     98.70 o 
  -6 -10   2      920.09     1008.84     54.26 o 
  -5 -10   2      281.94      247.64     29.80 o 
  -4 -10   2      398.08      358.04     26.90 o 
  -3 -10   2      608.04      619.21     31.37 o 
  -2 -10   2       47.40       13.56     13.94 o 
  -1 -10   2     4053.97     3990.56     65.32 o 
   0 -10   2     1090.33     1028.78     39.59 o 
   1 -10   2      133.77      114.62     13.75 o 
   2 -10   2     1882.32     1867.86     48.77 o 
   3 -10   2      525.59      497.49     23.09 o 
   4 -10   2     1985.14     2028.23     41.81 o 
   5 -10   2      502.10      446.12     26.55 o 
   6 -10   2       79.91       73.41     16.19 o 
   7 -10   2       11.97        8.58     19.91 o 
   8 -10   2     3145.36     3436.65    112.25 o 
   9 -10   2       65.56       82.26     19.66 o 
  10 -10   2       15.39      -11.70     17.15 o 
  -7  -9   2     1331.36     1308.35     75.81 o 
  -6  -9   2        4.50       12.35     20.69 o 
  -5  -9   2      883.24      781.56     43.81 o 
  -4  -9   2     5958.40     5907.99     92.45 o 
  -3  -9   2      633.08      585.39     42.22 o 
  -2  -9   2     2004.70     1997.86     44.00 o 
  -1  -9   2       10.46       22.09     12.37 o 
   0  -9   2      541.48      518.23     31.16 o 
   1  -9   2      178.82      161.45     13.95 o 
   2  -9   2      178.82      238.45     14.47 o 
   3  -9   2       22.92       30.88     10.92 o 
   4  -9   2      211.08      210.42     15.10 o 
   5  -9   2      112.33      115.19     16.61 o 
   6  -9   2       34.53       22.14     14.93 o 
   7  -9   2     1552.84     1579.80     89.86 o 
   8  -9   2        0.29       40.92     23.78 o 
   9  -9   2        6.39       19.38     17.39 o 
  10  -9   2       66.95       88.47     20.78 o 
  -8  -8   2        0.87      -24.10     24.10 o 
  -7  -8   2     1784.69     1845.99     63.17 o 
  -6  -8   2       24.87       19.28     17.74 o 
  -5  -8   2     2209.34     2146.51     52.84 o 
  -4  -8   2     3821.22     3783.12     60.71 o 
  -3  -8   2     1076.97     1091.35     41.93 o 
  -2  -8   2        6.08       17.89     11.06 o 
  -1  -8   2     1887.39     1752.82     33.01 o 
   0  -8   2      262.68      244.95     15.81 o 
   1  -8   2     3181.43     3358.01     46.49 o 
   2  -8   2      168.19      158.32     10.31 o 
   3  -8   2       28.54       22.20      6.44 o 
   4  -8   2      352.91      351.82     14.23 o 
   5  -8   2       63.33       51.47     13.09 o 
   6  -8   2      368.96      408.18     27.37 o 
   7  -8   2        2.53       11.73     13.28 o 
   8  -8   2      407.73      423.89     47.28 o 
   9  -8   2        0.59       -8.27     16.14 o 
  10  -8   2     3220.46     3086.71     75.97 o 
  -8  -7   2      118.34      100.05     27.34 o 
  -7  -7   2      657.81      645.55     42.87 o 
  -6  -7   2      107.45      116.09     20.64 o 
  -5  -7   2     3869.61     3707.60     60.80 o 
  -4  -7   2       52.63       63.46     12.09 o 
  -3  -7   2     1101.87     1027.19     31.83 o 
  -2  -7   2     8232.11     8500.79     86.60 o 
  -1  -7   2     1465.40     1376.15     24.65 o 
   0  -7   2     5097.17     5343.76     55.69 o 
   1  -7   2       25.36       36.70      7.55 o 
   2  -7   2     2194.87     2259.04     30.05 o 
   3  -7   2        9.29        7.77      5.17 o 
   4  -7   2      982.18      956.12     19.62 o 
   5  -7   2       87.40       93.29      9.24 o 
   6  -7   2        2.92        3.97     11.32 o 
   7  -7   2       41.72       42.80     23.50 o 
   8  -7   2      110.76      112.34     15.43 o 
   9  -7   2     1726.84     1624.80     50.38 o 
  10  -7   2      110.47      121.21     22.36 o 
  11  -7   2      110.84      136.30     25.16 o 
  -9  -6   2      113.09       75.83     34.82 o 
  -8  -6   2     1147.15     1129.68     75.59 o 
  -7  -6   2       82.19       91.14     38.47 o 
  -6  -6   2      130.29      153.19     18.51 o 
  -5  -6   2     1443.20     1445.22     35.39 o 
  -4  -6   2       94.21      121.51     13.64 o 
  -3  -6   2     4660.94     4521.45     55.14 o 
  -2  -6   2    14072.14    13917.68    128.49 o 
  -1  -6   2     1672.70     1747.53     33.80 o 
   0  -6   2      190.98      219.03      9.98 o 
   1  -6   2      376.16      324.90     11.52 o 
   2  -6   2     1334.98     1314.63     16.50 o 
   3  -6   2     8441.05     8740.71     76.40 o 
   4  -6   2      173.34      172.55      7.85 o 
   5  -6   2      774.01      812.98     18.38 o 
   6  -6   2        0.29       -4.90     11.14 o 
   7  -6   2      668.11      655.70     23.72 o 
   8  -6   2      104.05       93.17     14.55 o 
   9  -6   2       10.21        5.25     16.81 o 
  10  -6   2      464.01      432.41     44.79 o 
  11  -6   2       53.83       33.87     23.22 o 
  -9  -5   2      503.34      495.29     40.86 o 
  -8  -5   2      684.41      782.66     46.81 o 
  -7  -5   2      152.79      170.24     22.26 o 
  -6  -5   2        0.02       15.39     13.98 o 
  -5  -5   2     3805.65     4024.38     59.92 o 
  -4  -5   2      466.34      414.64     18.20 o 
  -3  -5   2     6618.22     6629.32     70.89 o 
  -2  -5   2      654.98      784.45     20.93 o 
  -1  -5   2      341.14      349.87     18.75 o 
   0  -5   2     6239.33     6472.43     68.66 o 
   1  -5   2      612.88      669.56     13.35 o 
   2  -5   2     2966.22     3098.75     29.89 o 
   3  -5   2       35.85       40.62      4.40 o 
   4  -5   2      217.27      256.74      8.22 o 
   5  -5   2       27.76       31.43      7.25 o 
   6  -5   2      105.48       87.48     10.00 o 
   7  -5   2      403.41      435.11     21.17 o 
   8  -5   2       16.15       22.06     12.67 o 
   9  -5   2      308.02      337.68     23.50 o 
  10  -5   2        1.22       -9.12     31.80 o 
  11  -5   2      487.17      496.01     51.43 o 
 -10  -4   2       83.71       43.32     45.90 o 
  -9  -4   2      361.46      421.04     46.66 o 
  -8  -4   2     1301.11     1366.25     48.87 o 
  -7  -4   2      127.59      112.24     19.42 o 
  -6  -4   2     4879.97     4964.73     71.36 o 
  -5  -4   2      744.07      772.60     35.01 o 
  -4  -4   2     2958.31     2830.55     48.14 o 
  -3  -4   2      129.56      114.70     13.35 o 
  -2  -4   2     3761.53     3698.77     42.47 o 
  -1  -4   2       29.71       38.68      6.32 o 
   0  -4   2    18416.10    18180.97    155.71 o 
   1  -4   2      581.53      625.07      9.69 o 
   2  -4   2      460.05      467.77      9.39 o 
   3  -4   2     1095.35     1020.38     16.81 o 
   4  -4   2      309.87      282.55      8.30 o 
   5  -4   2    10117.67    10242.13     90.55 o 
   6  -4   2       73.05       82.74     11.48 o 
   7  -4   2       51.50       57.51     13.55 o 
   8  -4   2       15.29       11.16     17.18 o 
   9  -4   2      894.84      902.18     34.16 o 
  10  -4   2      275.18      318.40     26.06 o 
  11  -4   2        2.64        2.49     21.51 o 
 -10  -3   2       54.66       68.11     33.46 o 
  -9  -3   2       78.06       80.13     21.53 o 
  -8  -3   2      368.80      348.06     27.68 o 
  -7  -3   2      877.18      903.13     37.27 o 
  -6  -3   2     6125.30     6084.90     72.79 o 
  -5  -3   2       49.88       72.75     11.57 o 
  -4  -3   2      557.34      596.64     19.69 o 
  -3  -3   2    17205.03    17787.90    158.06 o 
  -2  -3   2      327.43      302.61     11.76 o 
   0  -3   2      294.58      291.15      8.86 o 
   3  -3   2     1155.98     1167.29     15.76 o 
   4  -3   2        1.99       22.11      5.64 o 
   5  -3   2      377.06      395.68     11.88 o 
   6  -3   2       28.54       29.86     12.90 o 
   7  -3   2       43.87       37.07     12.24 o 
   8  -3   2     1813.80     1857.06     44.87 o 
   9  -3   2      100.23      107.53     18.81 o 
  10  -3   2      117.22      150.56     21.44 o 
  11  -3   2       46.84       81.69     25.49 o 
 -10  -2   2        0.87       24.65     24.78 o 
  -9  -2   2       63.40       66.78     20.47 o 
  -8  -2   2        0.26        3.43     17.74 o 
  -7  -2   2      164.96      143.48     18.82 o 
  -6  -2   2      733.13      794.25     25.44 o 
  -5  -2   2        0.39       -5.32      9.09 o 
  -4  -2   2     5148.03     5330.43     71.19 o 
  -3  -2   2     7198.22     6987.55     69.88 o 
  -2  -2   2      620.28      529.57     14.03 o 
  -1  -2   2      276.47      283.64      9.36 o 
   0  -2   2     5254.40     5345.93     44.35 o 
   1  -2   2      742.82      661.25     19.66 o 
   3  -2   2       68.60       59.38      3.95 o 
   4  -2   2     1843.28     2039.91     21.61 o 
   5  -2   2        8.46       17.41      6.25 o 
   6  -2   2      437.12      431.25     20.83 o 
   7  -2   2     2178.85     2096.62     45.33 o 
   8  -2   2       57.08       52.01     19.35 o 
   9  -2   2       28.94       28.23     16.08 o 
  10  -2   2        1.85       -4.40     16.74 o 
  11  -2   2      815.09      697.84     65.25 o 
 -10  -1   2       47.89       40.92     24.36 o 
  -9  -1   2      931.01      950.11     41.86 o 
  -8  -1   2       19.39       23.35     16.67 o 
  -7  -1   2      608.80      572.19     47.69 o 
  -6  -1   2      703.64      765.96     26.59 o 
  -5  -1   2      354.41      332.55     15.98 o 
  -4  -1   2    20019.19    19505.17    173.11 o 
  -3  -1   2      483.65      470.85     20.10 o 
  -2  -1   2       89.25      115.78     19.71 o 
  -1  -1   2    16806.54    17239.98    145.73 o 
   0  -1   2      209.29      196.99      5.82 o 
   1  -1   2    24310.03    25989.61    183.14 o 
   2  -1   2      291.83      270.51      5.50 o 
   3  -1   2      319.64      344.12      7.99 o 
   4  -1   2      390.35      387.84     13.68 o 
   5  -1   2     1760.26     1706.24     26.88 o 
   6  -1   2      328.42      287.46     18.93 o 
   7  -1   2     1552.00     1546.27     40.58 o 
   8  -1   2        0.27        8.99     14.04 o 
   9  -1   2      217.19      223.52     42.85 o 
  10  -1   2     1519.52     1542.90    131.67 o 
 -11   0   2      344.65      332.11     37.01 o 
 -10   0   2      242.37      211.37     29.50 o 
  -9   0   2      291.77      277.71     26.79 o 
  -8   0   2       28.04       22.73     16.10 o 
  -7   0   2     1287.00     1341.33     38.94 o 
  -6   0   2       38.63       50.65     11.22 o 
  -5   0   2     1788.19     1672.70     32.32 o 
  -4   0   2     3176.62     3187.02     43.93 o 
  -3   0   2      356.63      327.65     15.34 o 
  -2   0   2     2071.44     2035.53     28.46 o 
  -1   0   2    23750.91    23051.40    210.71 o 
   0   0   2     4090.04     3970.82     34.39 o 
   1   0   2     1203.53     1185.04     15.66 o 
   2   0   2      781.37      717.78     11.56 o 
   3   0   2     1380.88     1381.34     25.76 o 
   4   0   2    13758.79    14374.70    137.83 o 
   5   0   2       20.86       11.17      8.62 o 
   6   0   2      352.84      382.20     18.80 o 
   7   0   2        6.13        3.24     13.80 o 
   8   0   2       36.57       45.42     16.65 o 
   9   0   2      351.53      328.79     27.45 o 
  10   0   2       62.56       87.17     26.39 o 
 -11   1   2       53.46       46.39     39.90 o 
 -10   1   2      221.60      235.36     41.14 o 
  -9   1   2      775.52      774.90     42.33 o 
  -8   1   2      247.60      233.14     22.09 o 
  -7   1   2     2210.35     2130.04     47.27 o 
  -6   1   2      305.82      280.58     17.30 o 
  -5   1   2        0.64        2.07      9.01 o 
  -4   1   2     3144.91     3396.67     45.45 o 
  -3   1   2      339.94      385.64     22.81 o 
  -2   1   2    13089.89    13186.79    127.28 o 
  -1   1   2     3126.17     3155.93     33.23 o 
   0   1   2     3649.88     3500.24     34.62 o 
   1   1   2     3214.88     3131.48     33.14 o 
   2   1   2      334.74      359.36      9.50 o 
   3   1   2     5976.25     6072.78     73.31 o 
   4   1   2     4117.27     3964.19     48.02 o 
   5   1   2       65.68       57.44     11.91 o 
   6   1   2        8.27       26.00     11.14 o 
   7   1   2       25.78       31.14     14.41 o 
   8   1   2       32.95       35.48     16.75 o 
   9   1   2      555.93      564.80     35.11 o 
  10   1   2       36.62       14.26     20.16 o 
 -11   2   2       37.48       46.67     24.26 o 
 -10   2   2      239.51      209.73     29.46 o 
  -9   2   2      256.82      298.04     27.22 o 
  -8   2   2     1710.52     1654.66     44.05 o 
  -7   2   2      819.44      820.85     36.55 o 
  -6   2   2       68.23       46.86     11.75 o 
  -5   2   2     1874.47     2041.61     35.17 o 
  -4   2   2      757.09      771.80     35.04 o 
  -3   2   2     6561.35     6274.04     68.67 o 
  -2   2   2      206.61      208.51     10.90 o 
  -1   2   2      215.52      185.14      9.28 o 
   0   2   2      133.75      163.08      7.28 o 
   1   2   2    20465.75    20566.61    173.16 o 
   2   2   2     1017.96     1026.18     22.19 o 
   3   2   2      153.70      144.40      8.91 o 
   4   2   2      322.23      334.47     12.87 o 
   5   2   2      246.44      238.44     16.28 o 
   6   2   2     8838.26     8619.64    109.75 o 
   7   2   2       33.96       48.34     15.64 o 
   8   2   2        1.60      -11.90     16.16 o 
   9   2   2        6.66       -6.30     18.19 o 
  10   2   2       15.34       31.61     26.17 o 
 -11   3   2      149.26      168.51     29.01 o 
 -10   3   2      445.71      507.68     37.84 o 
  -9   3   2      305.95      349.97     26.46 o 
  -8   3   2      165.87      189.26     23.02 o 
  -7   3   2       95.79      114.55     19.57 o 
  -6   3   2       21.76       27.56     13.94 o 
  -5   3   2     6337.00     5998.15     71.25 o 
  -4   3   2       48.70       62.27      9.83 o 
  -3   3   2       90.77       56.97      8.68 o 
  -2   3   2       17.46       38.50      7.48 o 
  -1   3   2       63.15       52.13      7.03 o 
   1   3   2      133.60      149.66      8.52 o 
   2   3   2     3284.43     3202.29     36.64 o 
   3   3   2      222.71      203.04     10.81 o 
   4   3   2      715.17      678.29     20.58 o 
   5   3   2      497.64      454.58     21.46 o 
   6   3   2     2066.69     2072.59     43.59 o 
   7   3   2        4.92       15.08     16.15 o 
   8   3   2      328.81      335.97     28.62 o 
   9   3   2      737.80      733.03     47.62 o 
 -11   4   2      499.62      519.86     39.99 o 
 -10   4   2       86.25       66.03     23.27 o 
  -9   4   2      244.83      220.31     32.90 o 
  -8   4   2      129.27      172.85     21.97 o 
  -7   4   2      134.31      136.82     19.66 o 
  -6   4   2     1957.38     1956.72     55.25 o 
  -5   4   2      419.02      466.94     19.05 o 
  -4   4   2      105.50      119.42     11.22 o 
  -3   4   2     3210.97     3265.38     42.86 o 
  -2   4   2     3761.86     3585.03     44.53 o 
  -1   4   2     1474.18     1265.11     20.67 o 
   0   4   2       40.17       34.43      7.46 o 
   1   4   2     1612.18     1700.05     24.95 o 
   2   4   2      249.75      247.49     13.03 o 
   3   4   2     8692.56     8825.58     86.31 o 
   4   4   2        2.93       -9.42      9.42 o 
   5   4   2     3082.53     3018.92     53.26 o 
   6   4   2      431.70      434.26     24.46 o 
   7   4   2        4.81      -17.89     24.42 o 
   8   4   2     3571.54     3272.18     76.19 o 
   9   4   2      245.18      285.30     31.48 o 
 -11   5   2      403.38      405.75     36.50 o 
 -10   5   2      621.48      632.17     55.49 o 
  -9   5   2       51.69       75.25     25.80 o 
  -8   5   2      507.35      494.31     31.00 o 
  -7   5   2      649.94      607.27     32.10 o 
  -6   5   2      497.82      481.62     27.34 o 
  -5   5   2       53.38       52.73     10.86 o 
  -4   5   2      463.57      504.82     18.52 o 
  -3   5   2    17237.77    17481.38    170.24 o 
  -2   5   2     3478.03     3412.43     44.22 o 
  -1   5   2     5699.66     5565.60     57.61 o 
   0   5   2      733.71      743.03     18.81 o 
   1   5   2      144.00      148.63     10.22 o 
   2   5   2     5521.38     5624.14     60.77 o 
   3   5   2      285.87      298.34     21.72 o 
   4   5   2     2567.77     2529.14     47.94 o 
   5   5   2      179.46      151.56     17.20 o 
   6   5   2      107.35       93.81     17.02 o 
   7   5   2        0.48       -8.33     24.77 o 
   8   5   2     3055.68     3155.28     77.15 o 
   9   5   2      126.35      140.62     27.98 o 
 -11   6   2        7.28       14.24     22.02 o 
 -10   6   2     1536.61     1625.42     68.42 o 
  -9   6   2      543.98      485.79     41.64 o 
  -8   6   2      162.50      168.53     22.45 o 
  -7   6   2       12.16        9.43     15.13 o 
  -6   6   2      163.79      204.60     20.69 o 
  -5   6   2      272.47      256.29     19.05 o 
  -4   6   2      819.86      781.74     22.31 o 
  -3   6   2      614.76      624.65     24.18 o 
  -2   6   2     2376.45     2548.14     35.03 o 
  -1   6   2      264.22      267.47     12.74 o 
   0   6   2    15210.06    15594.11    154.72 o 
   1   6   2      567.53      544.99     25.18 o 
   2   6   2      154.72      165.30     12.39 o 
   3   6   2        2.46        3.50      9.29 o 
   4   6   2       12.08       33.23     13.54 o 
   5   6   2     7511.92     7440.21    104.76 o 
   6   6   2       48.07       57.15     16.51 o 
   7   6   2      352.14      332.66     41.00 o 
   8   6   2      267.23      290.54     31.97 o 
 -11   7   2        1.87       15.18     23.02 o 
 -10   7   2     1746.24     1731.78     70.77 o 
  -9   7   2      232.41      201.43     32.26 o 
  -8   7   2      555.63      514.03     55.86 o 
  -7   7   2      641.09      597.36     32.36 o 
  -6   7   2      564.25      564.98     56.40 o 
  -5   7   2       24.20       29.09     12.26 o 
  -4   7   2        6.25        7.57      9.45 o 
  -3   7   2      132.10      145.99     12.73 o 
  -2   7   2      147.76      152.84     12.08 o 
  -1   7   2     3396.51     3488.89     43.91 o 
   0   7   2     2657.15     2586.95     37.10 o 
   1   7   2     3309.53     3176.99     43.04 o 
   2   7   2      281.07      277.19     15.84 o 
   3   7   2      164.35      150.40     15.16 o 
   4   7   2     2947.89     3023.02     57.87 o 
   5   7   2     1786.64     1814.84     46.29 o 
   6   7   2      448.17      445.27     28.80 o 
   7   7   2       97.87       79.28     24.03 o 
   8   7   2      326.22      286.09     40.79 o 
 -11   8   2      282.30      174.21     34.99 o 
 -10   8   2      178.89      274.81     36.75 o 
  -9   8   2       14.18       28.93     23.45 o 
  -8   8   2      346.93      343.27     35.13 o 
  -7   8   2     2905.42     2680.08     61.68 o 
  -6   8   2       13.10        6.65     15.51 o 
  -5   8   2       41.91       34.14     15.20 o 
  -4   8   2       20.73       35.34     13.81 o 
  -3   8   2        2.37        6.27      9.83 o 
  -2   8   2     5210.63     4956.98     57.71 o 
  -1   8   2      201.89      213.73     13.64 o 
   0   8   2       95.42       92.10     11.04 o 
   1   8   2       34.25       49.69     10.76 o 
   2   8   2     3872.42     4107.77     54.53 o 
   3   8   2       30.03       48.70     13.64 o 
   4   8   2      888.04      859.67     35.52 o 
   5   8   2      160.21      161.05     21.13 o 
   6   8   2      190.39      229.00     24.97 o 
   7   8   2     3850.92     3882.26    108.94 o 
   8   8   2      171.14      291.41     64.70 o 
 -11   9   2       81.06       70.24     31.07 o 
 -10   9   2      734.00      655.52     50.83 o 
  -9   9   2      121.60      142.15     29.32 o 
  -8   9   2     3306.43     3179.81     89.54 o 
  -7   9   2       15.80       14.89     16.81 o 
  -6   9   2      837.10      784.05     36.72 o 
  -5   9   2     1411.02     1401.23     42.02 o 
  -4   9   2     2249.95     2177.61     45.11 o 
  -3   9   2        4.33        7.71      9.46 o 
  -2   9   2      748.40      701.23     22.59 o 
  -1   9   2      413.77      400.88     20.44 o 
   0   9   2      176.40      176.28     13.75 o 
   1   9   2     1162.36     1280.87     28.94 o 
   2   9   2      497.39      477.84     21.34 o 
   3   9   2     1539.09     1495.21     53.91 o 
   4   9   2        4.80        7.24     15.69 o 
   5   9   2      110.11      104.69     27.46 o 
   6   9   2     1037.65     1181.12     48.04 o 
   7   9   2     1913.93     1901.33    100.17 o 
 -10  10   2      484.26      536.16     47.87 o 
  -9  10   2      410.65      348.88     39.86 o 
  -8  10   2      427.19      370.55     71.61 o 
  -7  10   2      330.54      321.54     34.74 o 
  -6  10   2       15.96       -3.20     14.98 o 
  -5  10   2     1362.59     1369.64     43.52 o 
  -4  10   2      130.05      139.99     19.57 o 
  -3  10   2     1135.13     1189.54     30.79 o 
  -2  10   2      285.15      293.13     28.48 o 
  -1  10   2      655.77      676.14     28.15 o 
   0  10   2      169.76      166.14     14.75 o 
   1  10   2        3.34       -9.76     10.58 o 
   2  10   2       55.54       55.28     14.53 o 
   3  10   2      226.98      263.75     24.30 o 
   4  10   2     2842.46     2883.95     64.46 o 
   5  10   2      229.22      249.93     26.91 o 
   6  10   2     1113.13     1325.48     74.17 o 
 -10  11   2      301.12      275.79     39.08 o 
  -9  11   2      213.16      242.52     35.94 o 
  -8  11   2      596.03      572.68     45.34 o 
  -7  11   2       16.24       15.66     22.25 o 
  -6  11   2     1981.25     2034.92     55.06 o 
  -5  11   2      140.48      164.49     22.20 o 
  -4  11   2       41.33       56.42     17.87 o 
  -3  11   2      500.52      462.66     25.73 o 
  -2  11   2     1816.33     1746.52     38.13 o 
  -1  11   2      993.26     1060.85     41.94 o 
   0  11   2     1129.43     1182.33     33.01 o 
   1  11   2      119.42      125.93     16.74 o 
   2  11   2      111.31      105.98     19.20 o 
   3  11   2     1561.59     1646.53    118.17 o 
   4  11   2      312.86      329.12     34.32 o 
   5  11   2      623.78      708.31     46.83 o 
   6  11   2       49.23       40.17     27.60 o 
 -10  12   2        4.69       18.53     27.40 o 
  -9  12   2      788.76      841.06     57.07 o 
  -8  12   2     1189.94     1223.39     65.88 o 
  -7  12   2      288.59      272.41     35.58 o 
  -6  12   2      111.10      113.85     39.26 o 
  -5  12   2      449.36      417.96     30.97 o 
  -4  12   2      141.59      150.09     21.70 o 
  -3  12   2      163.13      217.25     21.75 o 
  -2  12   2      509.06      487.15     27.83 o 
  -1  12   2      610.20      597.47     33.84 o 
   0  12   2       82.39      130.31     20.77 o 
   1  12   2     1496.94     1687.32     68.64 o 
   2  12   2       81.54       68.07     19.84 o 
   3  12   2       86.76       67.99     24.60 o 
   4  12   2       99.83       85.81     27.01 o 
   5  12   2      326.31      412.92     40.01 o 
  -9  13   2     2263.93     2413.85    157.32 o 
  -8  13   2      131.67       79.84     30.69 o 
  -7  13   2       12.08       18.40     25.98 o 
  -6  13   2      364.36      368.94     40.52 o 
  -5  13   2       41.04       31.78     19.36 o 
  -4  13   2       11.77       15.40     17.93 o 
  -3  13   2        5.99       30.18     16.24 o 
  -2  13   2       20.11       -0.48     18.36 o 
  -1  13   2      109.38       89.65     19.07 o 
   0  13   2      638.85      635.21     41.14 o 
   1  13   2     1036.73     1022.29     51.17 o 
   2  13   2      945.94      974.43     51.30 o 
   3  13   2       12.48        2.30     32.62 o 
   4  13   2       19.58        9.51     28.30 o 
  -9  14   2      207.68      181.06     37.72 o 
  -8  14   2       17.60       48.20     28.93 o 
  -7  14   2       54.44       91.55     29.71 o 
  -6  14   2     1880.32     1904.46     74.47 o 
  -5  14   2       35.95       42.53     26.12 o 
  -4  14   2      289.65      301.68     35.92 o 
  -3  14   2       40.48       51.91     18.80 o 
  -2  14   2      141.55      158.14     21.48 o 
  -1  14   2       64.36       71.35     19.55 o 
   0  14   2       46.48       69.14     23.65 o 
   1  14   2      128.53      114.44     26.17 o 
   2  14   2      179.64      205.32     43.68 o 
   3  14   2      196.49      170.22     45.07 o 
  -8  15   2      126.15      170.63     36.36 o 
  -7  15   2     3398.18     3593.56    108.68 o 
  -6  15   2      141.02       84.94     30.60 o 
  -5  15   2       10.25       60.82     28.93 o 
  -4  15   2      797.85      849.45     57.27 o 
  -3  15   2      622.01      591.02     39.35 o 
  -2  15   2       77.83       85.51     25.30 o 
  -1  15   2      293.64      315.42     33.52 o 
   0  15   2       58.27       89.52     26.06 o 
   1  15   2      244.17      228.23     32.36 o 
   2  15   2     1015.34     1030.67     71.74 o 
  -7  16   2        8.48       38.15     27.37 o 
  -6  16   2      181.37      206.34     36.70 o 
  -5  16   2        1.93      -14.89     24.94 o 
  -4  16   2     1675.54     1778.57     76.63 o 
  -3  16   2      313.67      258.04     33.08 o 
  -2  16   2      764.33      778.60     64.81 o 
  -1  16   2        2.77       15.56     23.71 o 
   0  16   2       13.99       31.81     25.69 o 
   1  16   2      307.58      361.50     48.87 o 
  -5  17   2     1174.59     1188.87     72.70 o 
  -4  17   2        4.77        6.45     29.29 o 
  -3  17   2       43.51       63.64     27.23 o 
  -2  17   2      180.72      175.88     40.06 o 
   2 -17   3      886.17      892.16     46.30 o 
   3 -17   3      256.37      276.21     29.10 o 
   4 -17   3      213.48      176.95     43.13 o 
  -1 -16   3      684.13      682.97     45.42 o 
   0 -16   3       56.29       67.27     24.20 o 
   1 -16   3      121.94       72.43     21.94 o 
   2 -16   3     1766.03     1715.90     79.39 o 
   3 -16   3       14.27       27.28     19.46 o 
   4 -16   3        0.97        6.68     21.02 o 
   5 -16   3      278.03      368.82     49.21 o 
   6 -16   3      367.29      358.87     49.21 o 
  -2 -15   3       55.59       48.27     24.85 o 
  -1 -15   3      622.14      584.90     40.59 o 
   0 -15   3        8.27      -16.01     19.12 o 
   1 -15   3     2155.94     2094.35     59.16 o 
   2 -15   3        7.72        9.71     17.51 o 
   3 -15   3       47.33       29.28     17.55 o 
   4 -15   3      345.56      343.31     28.13 o 
   5 -15   3       33.11       53.64     30.41 o 
   6 -15   3      518.21      512.04     53.08 o 
   7 -15   3       10.93       -9.40     27.10 o 
  -3 -14   3       67.83       31.23     30.04 o 
  -2 -14   3     1424.00     1578.97     59.40 o 
  -1 -14   3      324.70      378.56     32.65 o 
   0 -14   3       11.20       36.70     19.41 o 
   1 -14   3      139.63      160.12     24.06 o 
   2 -14   3      702.86      698.70     35.18 o 
   3 -14   3       44.10       31.32     16.29 o 
   4 -14   3     3711.81     3602.70     79.73 o 
   5 -14   3        7.28      -16.04     23.22 o 
   6 -14   3       37.16       -6.64     23.78 o 
   7 -14   3      297.48      236.11     39.26 o 
   8 -14   3      530.41      629.27     55.85 o 
  -4 -13   3       12.93       -9.18     22.51 o 
  -3 -13   3      426.01      429.08     36.81 o 
  -2 -13   3     2421.85     2373.68     66.61 o 
  -1 -13   3      186.77      185.74     24.57 o 
   0 -13   3       90.23       90.43     20.08 o 
   1 -13   3     4330.80     4441.98     83.95 o 
   2 -13   3       40.29       65.08     16.69 o 
   3 -13   3     2986.72     2973.43    108.53 o 
   4 -13   3        0.05       -1.12     12.76 o 
   5 -13   3        1.47      -21.57     21.57 o 
   6 -13   3      122.85      127.18     28.75 o 
   7 -13   3       18.19       -8.29     24.33 o 
   8 -13   3      166.43      211.78     36.50 o 
   9 -13   3      213.97      193.54     36.50 o 
  -5 -12   3        5.79      -12.02     21.94 o 
  -4 -12   3        6.09       -2.70     18.25 o 
  -3 -12   3       98.09       66.87     19.80 o 
  -2 -12   3     1486.36     1441.34     42.89 o 
  -1 -12   3        5.30       -0.28     15.40 o 
   0 -12   3     1434.06     1395.63     43.52 o 
   1 -12   3     2612.94     2515.05     56.71 o 
   2 -12   3     1211.31     1246.40     53.31 o 
   3 -12   3        0.47       14.23     16.46 o 
   4 -12   3      868.20      959.04     30.86 o 
   5 -12   3      293.95      304.13     35.94 o 
   6 -12   3     2598.63     2550.80     89.58 o 
   7 -12   3       48.20       37.60     24.33 o 
   8 -12   3       16.28       19.35     24.88 o 
   9 -12   3      144.93      212.89     37.05 o 
  -6 -11   3      164.34      177.76     38.91 o 
  -5 -11   3      454.63      415.28     37.32 o 
  -4 -11   3       10.16       19.30     17.73 o 
  -3 -11   3        1.17       20.13     16.27 o 
  -2 -11   3      366.14      310.28     23.70 o 
  -1 -11   3      342.68      359.75     23.17 o 
   0 -11   3     5968.99     5619.19     94.59 o 
   1 -11   3       51.80       47.82     14.49 o 
   2 -11   3      243.39      210.23     18.61 o 
   3 -11   3     4030.15     4010.50     66.91 o 
   4 -11   3      123.82      116.24     14.34 o 
   5 -11   3     2386.46     2563.14     66.36 o 
   6 -11   3        0.25      -14.38     19.35 o 
   7 -11   3       71.26       76.86     25.99 o 
   8 -11   3       31.15       77.85     40.92 o 
   9 -11   3      619.32      588.90     50.32 o 
  -7 -10   3      394.60      313.35     46.13 o 
  -6 -10   3      478.21      470.29     63.41 o 
  -5 -10   3      856.92      807.53     46.79 o 
  -4 -10   3       88.84      115.31     20.25 o 
  -3 -10   3      156.05      179.57     27.38 o 
  -2 -10   3        2.04       -5.75     13.50 o 
  -1 -10   3       49.25       44.04     13.95 o 
   0 -10   3      415.43      434.69     24.84 o 
   1 -10   3       71.32       55.68     17.77 o 
   2 -10   3      669.61      666.53     26.14 o 
   3 -10   3     6787.33     6681.06     94.90 o 
   4 -10   3       78.08       73.59     12.01 o 
   5 -10   3      197.03      217.28     18.18 o 
   6 -10   3      201.03      223.95     28.20 o 
   7 -10   3      707.28      756.45     44.79 o 
   8 -10   3     2242.89     2343.94     50.47 o 
   9 -10   3        9.94       27.65     23.78 o 
  10 -10   3       99.85       99.53     32.62 o 
  -7  -9   3       77.30       49.40     30.65 o 
  -6  -9   3       14.09        9.85     22.90 o 
  -5  -9   3      294.31      283.22     26.15 o 
  -4  -9   3       80.39       85.61     18.10 o 
  -3  -9   3     1785.00     1756.05     43.70 o 
  -2  -9   3       42.69       39.96     13.91 o 
  -1  -9   3       17.60       14.58     11.29 o 
   0  -9   3     1821.03     1820.22     39.75 o 
   1  -9   3       29.52       27.91     10.00 o 
   2  -9   3     8001.38     7979.89    109.37 o 
   3  -9   3      466.50      444.38     19.04 o 
   4  -9   3      196.42      202.56     16.41 o 
   5  -9   3      634.27      619.17     28.20 o 
   6  -9   3      259.62      258.23     27.65 o 
   7  -9   3     3069.10     2987.71     57.89 o 
   8  -9   3      367.99      353.16     20.05 o 
   9  -9   3        1.21       -2.88     12.88 o 
  10  -9   3       58.49       39.02     14.72 o 
  -8  -8   3        0.38       -0.16     28.86 o 
  -7  -8   3        3.52       -0.31     38.71 o 
  -6  -8   3       28.18       58.79     21.85 o 
  -5  -8   3       86.36      137.73     20.56 o 
  -4  -8   3     1086.83     1127.50     37.97 o 
  -3  -8   3     1057.76     1077.07     63.29 o 
  -2  -8   3        6.03        1.09     11.85 o 
  -1  -8   3     6061.59     5845.05     79.62 o 
   0  -8   3      666.43      686.24     25.23 o 
   1  -8   3     1270.08     1277.78     27.14 o 
   2  -8   3       10.66       11.33      8.14 o 
   3  -8   3      505.29      503.19     13.78 o 
   4  -8   3       60.97       56.99      7.39 o 
   5  -8   3     9369.35     9384.87    100.93 o 
   6  -8   3       77.19       62.77     11.02 o 
   7  -8   3     1199.95     1133.80     56.95 o 
   8  -8   3      151.15      167.58     16.33 o 
   9  -8   3      433.80      477.08     25.97 o 
  10  -8   3     3216.81     3276.82     71.08 o 
  -8  -7   3       25.76       31.77     29.88 o 
  -7  -7   3       60.01       63.07     29.32 o 
  -6  -7   3       19.95       48.75     18.30 o 
  -5  -7   3       42.36       40.18     14.54 o 
  -4  -7   3       83.34      109.59     15.09 o 
  -3  -7   3      146.91      124.63     14.25 o 
  -2  -7   3     1180.22     1234.35     29.07 o 
  -1  -7   3     6454.13     6335.60     82.66 o 
   0  -7   3      349.65      376.18     15.13 o 
   1  -7   3      204.75      212.76     10.09 o 
   2  -7   3     8775.38     8945.90     79.84 o 
   3  -7   3       78.65       68.20      6.33 o 
   4  -7   3     3188.87     3413.09     39.92 o 
   5  -7   3       85.37       93.86      8.53 o 
   6  -7   3      216.71      224.96     21.01 o 
   7  -7   3      152.07      155.23     14.22 o 
   8  -7   3      799.74      805.11     38.71 o 
   9  -7   3      196.88      170.22     23.78 o 
  10  -7   3     1082.05     1067.64     40.12 o 
  -9  -6   3       68.61      100.72     66.08 o 
  -8  -6   3     1293.53     1280.59     63.23 o 
  -7  -6   3     1336.26     1324.38     50.23 o 
  -6  -6   3      231.43      216.60     22.63 o 
  -5  -6   3      140.77      133.42     16.72 o 
  -4  -6   3      148.70      140.75     17.83 o 
  -3  -6   3      300.88      297.68     15.76 o 
  -2  -6   3     1760.15     1866.82     30.29 o 
  -1  -6   3      633.49      644.90     18.61 o 
   0  -6   3        1.36        3.04      7.31 o 
   1  -6   3     1475.55     1453.04     20.66 o 
   2  -6   3     3889.45     3834.61     41.81 o 
   3  -6   3      336.04      296.91      7.33 o 
   5  -6   3      464.89      478.90     13.06 o 
   6  -6   3       38.60       50.26      6.77 o 
   7  -6   3     3601.20     3727.11    139.07 o 
   8  -6   3       18.68       38.01     14.08 o 
   9  -6   3      587.74      612.01     41.20 o 
  10  -6   3        5.33      -14.92     16.14 o 
  -9  -5   3        5.47       18.27     24.81 o 
  -8  -5   3       21.89       52.64     39.81 o 
  -7  -5   3        1.84       15.87     23.39 o 
  -6  -5   3      348.73      347.40     22.75 o 
  -5  -5   3       52.67       27.81     11.75 o 
  -4  -5   3     1723.88     1815.56     40.23 o 
  -3  -5   3      476.18      460.94     21.23 o 
  -2  -5   3       65.38       65.09      9.26 o 
  -1  -5   3     1695.45     1790.14     29.27 o 
   0  -5   3       20.31       19.75      7.04 o 
   1  -5   3    13327.50    13751.44    117.82 o 
   2  -5   3     1561.69     1560.05     18.61 o 
   5  -5   3      157.99      166.65     14.16 o 
   6  -5   3     3963.71     4113.44     44.66 o 
   7  -5   3       76.48       86.46     12.69 o 
   8  -5   3       73.77       80.72     16.53 o 
   9  -5   3       56.85       66.29     19.00 o 
  10  -5   3      501.34      557.19     35.42 o 
  -9  -4   3       89.74       84.38     27.21 o 
  -8  -4   3      308.37      346.81     43.69 o 
  -7  -4   3       44.79       56.48     21.26 o 
  -6  -4   3     1398.33     1456.92     33.64 o 
  -5  -4   3     1951.82     1965.71     47.97 o 
  -4  -4   3       65.42       93.32     12.18 o 
  -3  -4   3      705.99      641.80     21.83 o 
  -2  -4   3        3.54        6.92      7.38 o 
  -1  -4   3      345.68      321.51     11.71 o 
   0  -4   3      616.07      767.26     16.83 o 
   1  -4   3       53.45       74.19      5.01 o 
   2  -4   3      171.92      188.68      7.01 o 
   5  -4   3        8.41        4.11      4.98 o 
   6  -4   3      950.19      926.11     26.17 o 
   7  -4   3       96.28       94.41     12.75 o 
   8  -4   3      486.23      461.42     23.02 o 
   9  -4   3     2102.91     2116.00     58.29 o 
  10  -4   3       65.25       71.07     21.80 o 
 -10  -3   3      207.85      147.94     31.98 o 
  -9  -3   3       89.10      110.40     26.79 o 
  -8  -3   3      939.51      921.45     69.60 o 
  -7  -3   3       75.97      109.41     17.27 o 
  -6  -3   3     1251.99     1285.41     33.83 o 
  -5  -3   3      781.51      750.89     24.47 o 
  -4  -3   3      873.33      884.87     23.75 o 
  -3  -3   3      355.36      379.48     18.46 o 
  -2  -3   3     3356.90     3307.69     45.28 o 
  -1  -3   3     1575.43     1741.01     26.64 o 
   0  -3   3        5.29       -6.61      6.61 o 
   1  -3   3     1622.75     1751.82     20.77 o 
   2  -3   3       45.95       37.87      6.36 o 
   4  -3   3      875.63      810.96     11.22 o 
   5  -3   3      557.41      559.82     13.42 o 
   6  -3   3      474.76      424.15     17.76 o 
   7  -3   3      914.35      923.34     33.43 o 
   8  -3   3     2741.58     2694.97     53.02 o 
   9  -3   3     1285.17     1284.88     48.05 o 
  10  -3   3       41.79       28.99     29.31 o 
 -10  -2   3      246.55      290.52     36.02 o 
  -9  -2   3     1978.67     1931.63     63.25 o 
  -8  -2   3      461.76      470.68     31.06 o 
  -7  -2   3      423.19      392.73     27.77 o 
  -6  -2   3      794.77      792.31     26.71 o 
  -5  -2   3        9.08        4.85     10.16 o 
  -4  -2   3      321.42      294.27     16.05 o 
  -3  -2   3     7857.94     7594.81     76.84 o 
  -2  -2   3     3441.71     3889.59     47.82 o 
  -1  -2   3       14.61        7.51      5.89 o 
   0  -2   3     2267.39     2418.67     29.31 o 
   1  -2   3        4.81       -0.43      3.51 o 
   2  -2   3     1382.65     1395.80     18.52 o 
   3  -2   3       11.65       19.03      3.60 o 
   4  -2   3      148.06      140.49      6.71 o 
   5  -2   3        5.41       10.22      6.77 o 
   6  -2   3     7201.46     7181.57     98.95 o 
   7  -2   3       16.00        6.85     11.47 o 
   8  -2   3      993.84     1009.40     38.78 o 
   9  -2   3       62.14       39.82     16.57 o 
  10  -2   3       42.49       60.09     21.96 o 
 -10  -1   3      344.75      362.10     37.22 o 
  -9  -1   3      116.11      123.35     26.66 o 
  -8  -1   3      323.78      345.32     32.06 o 
  -7  -1   3      409.44      399.82     23.61 o 
  -6  -1   3       64.03       87.26     12.91 o 
  -5  -1   3       98.47       93.58     13.51 o 
  -4  -1   3    10548.23    10556.73    114.56 o 
  -3  -1   3      141.56      185.21     12.49 o 
  -2  -1   3       38.19       38.92      8.01 o 
  -1  -1   3      520.85      493.21     12.82 o 
   0  -1   3     7344.78     7546.92     74.52 o 
   1  -1   3      100.70      121.36      5.37 o 
   2  -1   3      447.26      439.89     15.70 o 
   3  -1   3      251.85      288.20     13.77 o 
   4  -1   3        1.96        4.72      5.29 o 
   5  -1   3     1108.81     1264.96     25.43 o 
   6  -1   3        0.23       -1.17     10.32 o 
   7  -1   3      630.41      637.06     27.77 o 
   8  -1   3        7.12       30.33     14.40 o 
   9  -1   3      320.06      355.46     44.86 o 
  10  -1   3      764.11      698.01     51.43 o 
 -10   0   3      155.94      146.06     28.65 o 
  -9   0   3      463.29      490.80     32.45 o 
  -8   0   3      105.37       65.63     18.47 o 
  -7   0   3     3902.33     3981.35     62.98 o 
  -6   0   3     3440.83     3398.61     49.31 o 
  -5   0   3     1858.13     1871.34     36.48 o 
  -4   0   3      693.29      598.93     20.83 o 
  -3   0   3      707.24      695.54     19.47 o 
  -2   0   3      267.20      235.13     11.94 o 
  -1   0   3    25615.66    27692.77    231.88 o 
   0   0   3      565.13      629.95     17.62 o 
   1   0   3       11.70       13.37      5.22 o 
   2   0   3      306.87      347.71     11.33 o 
   3   0   3      896.20      938.73     19.17 o 
   4   0   3       15.25       37.51      6.77 o 
   5   0   3       90.36       76.21     12.24 o 
   6   0   3       56.73       68.15     13.38 o 
   7   0   3        0.02       23.82     18.50 o 
   8   0   3     1432.45     1450.88     42.55 o 
   9   0   3       24.63       22.39     16.81 o 
  10   0   3     1034.16     1031.26     46.12 o 
 -11   1   3      588.24      540.80     49.66 o 
 -10   1   3      182.29      252.65     35.58 o 
  -9   1   3     1655.41     1681.41     54.11 o 
  -8   1   3       10.06        7.61     15.94 o 
  -7   1   3      496.91      486.71     32.13 o 
  -6   1   3      617.79      599.90     24.38 o 
  -5   1   3      620.33      608.57     24.80 o 
  -4   1   3      714.71      763.86     23.12 o 
  -3   1   3      736.58      766.05     25.91 o 
  -2   1   3     5957.90     6082.65     75.13 o 
  -1   1   3      179.49      171.90      9.68 o 
   0   1   3     2033.24     2248.45     29.61 o 
   1   1   3      821.79      765.98     17.23 o 
   2   1   3     8682.78     9426.65     92.82 o 
   3   1   3      788.65      771.50     18.65 o 
   4   1   3     2030.93     1967.19     30.35 o 
   5   1   3      144.13      130.16     12.90 o 
   6   1   3      376.73      332.70     26.89 o 
   7   1   3     1554.46     1530.17     74.26 o 
   8   1   3       15.84       13.10     16.26 o 
   9   1   3      704.50      722.23     38.09 o 
  10   1   3       60.16       94.92     22.59 o 
 -11   2   3      121.39       82.67     26.59 o 
 -10   2   3     2596.65     2463.49     71.72 o 
  -9   2   3       18.40       22.46     18.24 o 
  -8   2   3      222.11      205.71     22.12 o 
  -7   2   3      629.86      647.12     45.22 o 
  -6   2   3       25.03       23.83     11.95 o 
  -5   2   3     7395.80     7348.79     86.35 o 
  -4   2   3     5890.62     5583.84     68.01 o 
  -3   2   3      368.40      355.58     15.39 o 
  -2   2   3        2.04       -4.48      6.87 o 
  -1   2   3       90.39      132.66      9.34 o 
   0   2   3      730.00      687.48     15.62 o 
   1   2   3     4260.14     4918.61     49.23 o 
   2   2   3      382.96      425.48     12.71 o 
   3   2   3     4204.24     4380.31     86.57 o 
   4   2   3        2.21        8.92      9.72 o 
   5   2   3     1893.87     1880.73     42.78 o 
   6   2   3      757.94      737.26     32.12 o 
   7   2   3      247.42      246.49     26.30 o 
   8   2   3       62.68       79.48     19.13 o 
   9   2   3       14.24       30.83     19.45 o 
 -11   3   3      515.24      627.81     49.61 o 
 -10   3   3       73.92       26.94     37.57 o 
  -9   3   3     1824.18     1831.85     49.90 o 
  -8   3   3       11.35       46.69     22.21 o 
  -7   3   3     1628.88     1528.11     47.38 o 
  -6   3   3       53.77       51.81     12.67 o 
  -5   3   3    12974.54    12509.87    132.68 o 
  -4   3   3     1722.12     1757.23     32.17 o 
  -3   3   3      379.89      366.88     18.28 o 
  -2   3   3     7702.69     7779.73     83.49 o 
  -1   3   3     1032.88     1111.98     22.01 o 
   0   3   3     1432.51     1484.09     23.03 o 
   1   3   3      313.20      305.66     11.78 o 
   2   3   3      213.71      259.89     12.95 o 
   3   3   3      174.60      150.19     11.71 o 
   4   3   3     2505.31     2618.51     52.36 o 
   5   3   3     1168.34     1135.76     30.45 o 
   6   3   3      892.95      858.68     36.37 o 
   7   3   3       38.60       34.29     17.38 o 
   8   3   3      259.09      298.33     27.88 o 
   9   3   3     1352.64     1221.96     50.03 o 
 -11   4   3       42.62       19.86     24.48 o 
 -10   4   3       87.38      138.57     33.03 o 
  -9   4   3       85.77      101.42     22.95 o 
  -8   4   3     4300.09     4446.35    181.16 o 
  -7   4   3      269.51      291.46     25.39 o 
  -6   4   3     1922.91     1886.63     42.82 o 
  -5   4   3      633.99      562.77     21.75 o 
  -4   4   3      228.36      200.77     14.42 o 
  -3   4   3      377.28      314.43     15.56 o 
  -2   4   3    13295.80    13394.38    134.59 o 
  -1   4   3      711.49      817.96     20.23 o 
   0   4   3     1840.79     1949.92     30.70 o 
   1   4   3      102.27       98.58      9.12 o 
   2   4   3        9.84        7.28     11.00 o 
   3   4   3       10.98       28.30      9.65 o 
   4   4   3      424.53      426.34     22.75 o 
   5   4   3      103.58      137.57     15.90 o 
   6   4   3        8.56        6.49     22.58 o 
   7   4   3      953.03     1027.03     44.43 o 
   8   4   3      300.77      309.90     29.50 o 
   9   4   3      417.00      388.55     71.51 o 
 -11   5   3      246.94      261.30     33.40 o 
 -10   5   3      162.79       96.73     50.87 o 
  -9   5   3      643.88      668.92     69.12 o 
  -8   5   3     1096.87     1016.64     45.32 o 
  -7   5   3     1514.02     1536.13     47.53 o 
  -6   5   3      144.71      145.39     20.67 o 
  -5   5   3     3077.58     3045.00     47.77 o 
  -4   5   3        2.96        9.91      9.77 o 
  -3   5   3    23700.88    23815.84    229.47 o 
  -2   5   3       67.54       74.28     10.79 o 
  -1   5   3      113.90      126.69     10.75 o 
   0   5   3     3394.22     3361.18     41.88 o 
   1   5   3      461.19      470.98     16.31 o 
   2   5   3        7.38       14.54      8.35 o 
   3   5   3      300.93      254.15     18.06 o 
   4   5   3      212.64      187.91     16.91 o 
   5   5   3      142.28      169.35     18.07 o 
   6   5   3      505.34      475.33     31.44 o 
   7   5   3      139.01      154.81     24.33 o 
   8   5   3      365.01      367.64     34.91 o 
 -11   6   3     1470.73     1346.21     61.01 o 
 -10   6   3       46.02       20.83     26.19 o 
  -9   6   3      699.08      687.20     59.01 o 
  -8   6   3       99.96       97.74     20.89 o 
  -7   6   3        6.41        5.34     19.33 o 
  -6   6   3     3684.08     3610.62     67.76 o 
  -5   6   3     3010.70     2986.13     48.06 o 
  -4   6   3     1435.20     1435.16     34.67 o 
  -3   6   3      209.96      198.60     16.82 o 
  -2   6   3       10.80       -0.13      9.09 o 
  -1   6   3      120.75      114.28     11.02 o 
   0   6   3     7491.39     7746.86     86.86 o 
   1   6   3      534.41      556.52     18.82 o 
   2   6   3     1673.06     1697.94     30.13 o 
   3   6   3      395.29      376.85     21.64 o 
   4   6   3       54.42       51.61     14.78 o 
   5   6   3      325.79      303.96     22.90 o 
   6   6   3      227.93      221.67     26.69 o 
   7   6   3      100.44       89.36     22.98 o 
   8   6   3      147.19      125.69     26.75 o 
 -11   7   3      126.55      139.70     37.32 o 
 -10   7   3      742.87      703.55     67.46 o 
  -9   7   3       81.69      108.95     33.73 o 
  -8   7   3      222.54      217.45     26.03 o 
  -7   7   3       17.56       13.11     16.55 o 
  -6   7   3     3064.69     2940.19     70.49 o 
  -5   7   3      491.31      541.88     37.36 o 
  -4   7   3      214.28      202.90     15.49 o 
  -3   7   3     2606.56     2672.01     43.36 o 
  -2   7   3       64.47       71.74     10.59 o 
  -1   7   3    14671.09    14824.49    151.51 o 
   0   7   3        8.39        7.76      9.23 o 
   1   7   3      501.18      441.52     18.21 o 
   2   7   3     1312.41     1342.62     33.46 o 
   3   7   3      487.19      455.39     38.47 o 
   4   7   3      263.56      233.60     24.02 o 
   5   7   3      485.44      489.59     29.05 o 
   6   7   3      392.80      406.88     33.24 o 
   7   7   3      462.87      481.81     40.58 o 
   8   7   3      615.04      657.78     44.72 o 
 -11   8   3       46.81       24.40     30.49 o 
 -10   8   3       49.36       73.55     29.47 o 
  -9   8   3     3369.42     3501.24    101.84 o 
  -8   8   3        2.74       12.83     18.61 o 
  -7   8   3      556.85      574.28     55.97 o 
  -6   8   3     1000.14      997.62     53.19 o 
  -5   8   3      168.83      188.50     19.03 o 
  -4   8   3     2947.78     2770.17     57.36 o 
  -3   8   3     2349.71     2382.72     41.97 o 
  -2   8   3      645.73      690.34     22.79 o 
  -1   8   3     1310.00     1233.20     27.44 o 
   0   8   3      586.37      526.45     20.30 o 
   1   8   3       64.64       67.05     12.36 o 
   2   8   3     3494.50     3647.97     63.98 o 
   3   8   3      596.97      556.02     30.33 o 
   4   8   3     1792.32     1783.09     47.11 o 
   5   8   3        2.17       11.78     16.16 o 
   6   8   3      165.10      185.07     27.85 o 
   7   8   3      497.63      452.74     38.40 o 
 -10   9   3      416.42      419.28     45.31 o 
  -9   9   3      357.80      403.29     42.41 o 
  -8   9   3     1023.61     1060.32     48.37 o 
  -7   9   3       23.20       43.67     19.21 o 
  -6   9   3      209.15      198.61     29.61 o 
  -5   9   3       60.92       85.65     19.12 o 
  -4   9   3    13121.70    12967.17    159.26 o 
  -3   9   3      743.69      687.19     30.65 o 
  -2   9   3      710.34      738.70     24.42 o 
  -1   9   3     1390.67     1360.89     29.77 o 
   0   9   3      161.18      140.21     13.84 o 
   1   9   3      896.69      991.98     31.77 o 
   2   9   3      182.42      164.26     17.00 o 
   3   9   3        9.03       -0.53     14.40 o 
   4   9   3        0.12        2.54     15.97 o 
   5   9   3      270.20      276.17     40.70 o 
   6   9   3      104.50      129.01     38.02 o 
   7   9   3        4.72       34.28     25.89 o 
 -10  10   3       12.32      -21.97     26.37 o 
  -9  10   3       51.93       76.45     29.08 o 
  -8  10   3       62.00       27.49     24.42 o 
  -7  10   3     2556.59     2714.93     87.48 o 
  -6  10   3      457.86      465.96     32.96 o 
  -5  10   3      217.53      219.88     24.25 o 
  -4  10   3      264.44      277.50     35.43 o 
  -3  10   3       43.43       45.44     18.60 o 
  -2  10   3      197.02      163.10     15.21 o 
  -1  10   3     4746.02     4757.02     62.32 o 
   0  10   3      322.52      371.26     19.60 o 
   1  10   3      789.07      769.00     30.05 o 
   2  10   3       25.10       10.99     15.02 o 
   3  10   3       15.10       -8.10     15.04 o 
   4  10   3     1055.18     1146.65     62.12 o 
   5  10   3      239.44      215.60     26.51 o 
   6  10   3       93.57      145.50     29.55 o 
 -10  11   3       78.77       35.56     31.04 o 
  -9  11   3        4.03       19.03     27.94 o 
  -8  11   3      119.79      170.90     33.78 o 
  -7  11   3      836.23      778.31     48.15 o 
  -6  11   3     1383.68     1366.21     48.84 o 
  -5  11   3        4.05      -22.17     28.30 o 
  -4  11   3      184.55      194.20     24.05 o 
  -3  11   3        3.03       30.57     15.31 o 
  -2  11   3    11058.38    11417.40    132.57 o 
  -1  11   3        6.16       20.93     13.03 o 
   0  11   3      592.55      569.60     38.47 o 
   1  11   3      535.75      540.19     27.41 o 
   2  11   3       36.49       41.73     18.44 o 
   3  11   3       13.28        1.09     19.82 o 
   4  11   3      142.33      124.69     35.91 o 
   5  11   3        3.82       15.80     28.08 o 
  -9  12   3       25.60       20.69     27.75 o 
  -8  12   3      241.29      237.73     68.29 o 
  -7  12   3       41.15       27.44     26.34 o 
  -6  12   3       25.38       58.57     21.19 o 
  -5  12   3      947.11      971.69     47.21 o 
  -4  12   3      400.90      351.97     30.75 o 
  -3  12   3      124.59      135.16     19.54 o 
  -2  12   3       33.53       29.94     16.43 o 
  -1  12   3        0.62       17.22     16.78 o 
   0  12   3        4.12        2.18     15.63 o 
   1  12   3     2598.01     2735.58     63.09 o 
   2  12   3       49.23       29.27     25.42 o 
   3  12   3     1224.71     1290.19     59.45 o 
   4  12   3      129.78      205.14     32.21 o 
  -9  13   3       83.41       81.42     72.71 o 
  -8  13   3       40.99       55.06     29.11 o 
  -7  13   3      232.86      230.84     36.82 o 
  -6  13   3      340.03      338.99     32.30 o 
  -5  13   3     3050.22     2877.39     73.43 o 
  -4  13   3      814.19      835.63     44.73 o 
  -3  13   3      633.08      585.75     33.02 o 
  -2  13   3      656.07      662.92     34.94 o 
  -1  13   3        3.53      -19.34     19.34 o 
   0  13   3     4448.44     4499.15     98.00 o 
   1  13   3        6.69        8.26     22.12 o 
   2  13   3       58.69       70.59     25.19 o 
   3  13   3        0.52      -11.64     23.29 o 
   4  13   3      294.86      281.48     40.40 o 
  -8  14   3      873.00      942.34     65.10 o 
  -7  14   3        8.90       -1.48     27.29 o 
  -6  14   3      124.23      100.97     35.39 o 
  -5  14   3      242.68      239.87     30.56 o 
  -4  14   3       18.43       -4.40     25.42 o 
  -3  14   3      250.16      259.64     25.73 o 
  -2  14   3      590.55      495.31     38.56 o 
  -1  14   3      499.97      567.71     40.52 o 
   0  14   3      512.33      494.33     39.51 o 
   1  14   3      262.48      286.03     52.25 o 
   2  14   3        8.22       -4.01     32.07 o 
   3  14   3     1691.30     1641.34     89.66 o 
  -7  15   3       69.42       84.35     33.82 o 
  -6  15   3       26.34       61.79     32.06 o 
  -5  15   3      369.84      366.40     44.57 o 
  -4  15   3       38.19       29.98     22.66 o 
  -3  15   3     4162.93     4244.24     84.79 o 
  -2  15   3      157.97      151.96     29.45 o 
  -1  15   3     1247.16     1352.03     62.20 o 
   0  15   3      105.63       64.25     25.63 o 
   1  15   3       86.08       57.72     74.10 o 
  -6  16   3      654.57      783.09     61.77 o 
  -5  16   3       45.86       40.34     31.86 o 
  -4  16   3       27.41       45.07     30.04 o 
  -3  16   3      161.16      183.83     30.97 o 
  -2  16   3       48.25        9.38     25.49 o 
  -1  16   3        1.36      -12.99     23.28 o 
   0  16   3      696.75      743.37     62.75 o 
   0 -16   4      116.94      125.00     26.39 o 
   1 -16   4       80.24       81.26     23.73 o 
   2 -16   4      551.21      528.56     34.37 o 
   3 -16   4      353.92      320.46     33.21 o 
   4 -16   4        0.22       13.61     20.13 o 
   5 -16   4      561.11      566.78     58.06 o 
  -2 -15   4      319.51      313.98     34.82 o 
  -1 -15   4      105.62       64.03     39.78 o 
   0 -15   4       79.00       68.03     22.94 o 
   1 -15   4       81.71       40.23     38.94 o 
   2 -15   4       14.80        5.87     38.40 o 
   3 -15   4      317.84      287.10     30.54 o 
   4 -15   4      131.59      153.18     25.41 o 
   5 -15   4     2345.94     2405.38     98.43 o 
   6 -15   4       48.63       67.46     29.86 o 
  -3 -14   4      103.72      100.75     26.61 o 
  -2 -14   4      729.36      721.69     44.58 o 
  -1 -14   4     1087.55      983.51     47.65 o 
   0 -14   4      470.49      448.55     41.68 o 
   1 -14   4      158.45      223.69     36.95 o 
   2 -14   4      246.21      234.13     23.08 o 
   3 -14   4      140.23      165.93     23.47 o 
   4 -14   4        4.02       16.55     18.15 o 
   5 -14   4      178.41      145.43     33.73 o 
   6 -14   4       16.67       37.60     26.54 o 
   7 -14   4        1.03        0.55     23.22 o 
  -4 -13   4      536.58      462.22     40.83 o 
  -3 -13   4       13.85        8.21     33.26 o 
  -2 -13   4      283.00      274.85     30.17 o 
  -1 -13   4      247.18      337.20     29.65 o 
   0 -13   4      646.85      643.72     35.49 o 
   1 -13   4        4.25      -13.80     13.80 o 
   2 -13   4      508.49      516.31     32.62 o 
   3 -13   4      141.73      150.66     21.44 o 
   4 -13   4       19.05       11.92     16.22 o 
   5 -13   4      310.25      287.54     35.94 o 
   6 -13   4       27.05       16.59     23.78 o 
   7 -13   4     1537.13     1505.71     66.36 o 
   8 -13   4      284.56      345.05     38.71 o 
  -5 -12   4     1580.70     1533.80    164.78 o 
  -4 -12   4      409.02      439.78     37.63 o 
  -3 -12   4        0.19       14.13     21.36 o 
  -2 -12   4      348.35      325.64     30.33 o 
  -1 -12   4      172.94      130.17     21.65 o 
   0 -12   4      207.40      198.21     22.34 o 
   1 -12   4     1368.08     1294.60     42.65 o 
   2 -12   4      109.08       89.34     16.28 o 
   3 -12   4       20.95       13.37     12.93 o 
   4 -12   4      240.04      224.28     42.58 o 
   5 -12   4        0.01      -18.25     18.25 o 
   6 -12   4       13.13       20.46     21.57 o 
   7 -12   4       13.29       54.74     23.22 o 
   8 -12   4       32.08       44.79     22.12 o 
  -6 -11   4       29.03       39.44     25.98 o 
  -5 -11   4      142.76      203.40     30.85 o 
  -4 -11   4        4.55       -5.80     18.10 o 
  -3 -11   4        5.06       -8.40     17.94 o 
  -2 -11   4        4.02       20.04     18.18 o 
  -1 -11   4        0.16       -4.89     17.62 o 
   0 -11   4     1779.39     1744.40     46.50 o 
   1 -11   4       26.66       28.91     13.27 o 
   2 -11   4        3.08       18.62     12.55 o 
   3 -11   4        0.87       15.08     11.14 o 
   4 -11   4     1188.95     1190.72     36.48 o 
   5 -11   4        0.11      -17.69     17.69 o 
   6 -11   4      112.83       91.24     23.22 o 
   7 -11   4      643.24      731.57     43.13 o 
   8 -11   4        3.53       43.13     23.22 o 
   9 -11   4     1091.01     1058.92     55.30 o 
  -6 -10   4      207.15      237.77     37.28 o 
  -5 -10   4      293.23      299.58     28.78 o 
  -4 -10   4      541.39      592.55     34.25 o 
  -3 -10   4     2846.71     2865.90     86.28 o 
  -2 -10   4      961.17      888.89     34.63 o 
  -1 -10   4       75.46       55.39     16.65 o 
   0 -10   4      520.90      482.27     26.70 o 
   1 -10   4      232.79      255.91     19.03 o 
   2 -10   4      121.30      125.06     14.78 o 
   3 -10   4     1876.83     1829.69     37.78 o 
   4 -10   4      286.72      311.32     28.20 o 
   5 -10   4       15.55       15.48     16.04 o 
   6 -10   4      214.33      225.05     25.44 o 
   7 -10   4      684.53      671.29     39.81 o 
   8 -10   4        7.36       38.71     21.01 o 
   9 -10   4      283.54      278.14     34.84 o 
  -7  -9   4      217.12      216.23     33.15 o 
  -6  -9   4      927.56      943.62     52.32 o 
  -5  -9   4      927.12      978.52     42.58 o 
  -4  -9   4      292.88      288.17     24.84 o 
  -3  -9   4      867.24      773.15     33.63 o 
  -2  -9   4        4.25       -3.89     12.41 o 
  -1  -9   4      355.32      338.43     25.70 o 
   0  -9   4      335.41      319.51     21.37 o 
   1  -9   4        1.48        0.02     11.02 o 
   2  -9   4     2170.44     2121.81     40.74 o 
   3  -9   4       57.55       64.99     17.53 o 
   4  -9   4     1295.94     1227.57     45.34 o 
   5  -9   4      123.96      132.71     19.35 o 
   6  -9   4     1554.11     1646.72     53.64 o 
   7  -9   4      281.25      269.84     26.54 o 
   8  -9   4      101.90       92.90     22.67 o 
   9  -9   4      328.40      329.56     35.94 o 
  -7  -8   4      324.89      324.24     44.27 o 
  -6  -8   4     3674.78     3607.16     87.26 o 
  -5  -8   4      491.10      545.82     53.47 o 
  -4  -8   4        8.83       40.99     16.04 o 
  -3  -8   4      394.46      413.02     25.20 o 
  -2  -8   4      798.45      768.85     29.88 o 
  -1  -8   4     2146.62     2084.40     41.45 o 
   0  -8   4     2218.42     2142.83     55.28 o 
   1  -8   4       84.08       66.82     12.20 o 
   2  -8   4      391.08      364.71     25.47 o 
   3  -8   4     1536.54     1483.79     23.89 o 
   4  -8   4      658.22      632.57     19.74 o 
   5  -8   4      502.16      494.24     17.20 o 
   6  -8   4        1.53       -3.32     12.17 o 
   7  -8   4        4.35        4.98     16.04 o 
   8  -8   4        1.96      -17.14     17.14 o 
   9  -8   4      687.15      651.39     45.90 o 
  10  -8   4      341.22      343.94     39.81 o 
  -8  -7   4        3.12       -3.69     31.25 o 
  -7  -7   4      240.93      234.61     40.13 o 
  -6  -7   4      459.78      544.54     39.34 o 
  -5  -7   4      171.50      152.95     20.41 o 
  -4  -7   4      220.83      200.98     24.58 o 
  -3  -7   4     1280.44     1242.93     35.72 o 
  -2  -7   4      124.30      134.86     15.67 o 
  -1  -7   4     6933.12     6789.56     88.19 o 
   0  -7   4        0.73       10.06     19.32 o 
   1  -7   4      205.58      218.45     12.97 o 
   2  -7   4      660.54      627.55     16.37 o 
   3  -7   4       22.78       32.34      5.70 o 
   7  -7   4       99.83       96.77     18.25 o 
  10  -7   4       53.08       66.36     29.86 o 
  -8  -6   4       37.97       40.06     30.43 o 
  -7  -6   4       23.39       12.29     22.44 o 
  -6  -6   4      698.72      709.90     75.70 o 
  -5  -6   4       78.68       68.05     17.94 o 
  -4  -6   4     3505.70     3560.53     63.51 o 
  -3  -6   4      428.61      390.20     22.42 o 
  -2  -6   4       12.47        8.35     14.14 o 
  -1  -6   4     1617.58     1571.48     38.19 o 
   0  -6   4      278.85      290.50     18.28 o 
   1  -6   4      654.66      606.66     16.82 o 
   2  -6   4     6291.16     6266.35     69.80 o 
   6  -6   4      238.41      248.83     19.35 o 
   7  -6   4        7.03       23.22     16.04 o 
   8  -6   4        0.99       17.69     19.91 o 
   9  -6   4      100.63      135.48     29.86 o 
  10  -6   4       66.33       60.27     30.41 o 
  -9  -5   4      569.08      640.05     97.60 o 
  -8  -5   4      243.96      262.38     41.44 o 
  -7  -5   4     1656.56     1702.11     58.20 o 
  -6  -5   4       11.63        4.89     21.13 o 
  -5  -5   4      434.87      510.26     54.11 o 
  -4  -5   4      879.85      869.43     32.62 o 
  -3  -5   4     1513.20     1536.90     36.87 o 
  -2  -5   4        1.88       -7.60     10.44 o 
  -1  -5   4        9.76       18.94      8.72 o 
   0  -5   4      171.26      175.90     11.33 o 
   1  -5   4    25943.38    26017.16    237.43 o 
   2  -5   4       16.13       27.35      5.75 o 
   6  -5   4      445.85      422.46     25.44 o 
   7  -5   4        2.99        9.40     17.14 o 
   8  -5   4      151.01      165.17     15.86 o 
   9  -5   4        1.86      -13.15     13.15 o 
  10  -5   4      219.95      235.25     22.79 o 
  -9  -4   4      157.44      159.73     37.72 o 
  -8  -4   4      618.69      700.10     46.80 o 
  -7  -4   4     3435.85     3446.26     71.26 o 
  -6  -4   4        2.16        2.54     13.82 o 
  -5  -4   4       86.34       87.35     14.74 o 
  -4  -4   4      648.37      751.44     26.97 o 
  -3  -4   4      341.79      309.76     17.12 o 
  -2  -4   4     5662.57     5609.44     60.73 o 
  -1  -4   4     2894.72     2803.71     39.11 o 
   0  -4   4     4702.89     4853.87     54.19 o 
   1  -4   4     1380.12     1265.95     17.40 o 
   2  -4   4      177.93      174.61      6.30 o 
   5  -4   4      296.05      309.33     22.12 o 
   6  -4   4      214.15      226.22     12.98 o 
   7  -4   4       34.11       42.52     12.09 o 
   8  -4   4      208.11      219.74     41.47 o 
   9  -4   4      510.83      444.04     28.03 o 
  10  -4   4        2.34       45.19     18.27 o 
  -9  -3   4      211.07      219.03     33.84 o 
  -8  -3   4       30.46       -9.97     28.03 o 
  -7  -3   4      512.09      514.61     31.75 o 
  -6  -3   4      610.03      623.03     28.35 o 
  -5  -3   4       18.24       18.71     11.20 o 
  -4  -3   4      268.53      293.66     16.30 o 
  -3  -3   4      268.31      265.91     14.41 o 
  -2  -3   4     4707.35     4522.91     50.99 o 
  -1  -3   4      229.17      250.57     11.01 o 
   0  -3   4       63.01       78.38      8.01 o 
   1  -3   4       54.52       56.18      5.56 o 
   2  -3   4       73.52       72.70      6.59 o 
   3  -3   4     8863.38     9009.56    174.74 o 
   4  -3   4       14.74       21.19      5.83 o 
   5  -3   4       81.03       85.66      6.75 o 
   6  -3   4      371.98      370.61     16.13 o 
   7  -3   4      184.65      222.22     19.05 o 
   8  -3   4        5.26        5.54     19.63 o 
   9  -3   4       95.97      109.48     20.62 o 
  10  -3   4       34.75       60.70     21.07 o 
 -10  -2   4       15.31        0.34     26.09 o 
  -9  -2   4       24.08       21.95     23.50 o 
  -8  -2   4      617.93      652.24     42.73 o 
  -7  -2   4      360.07      359.69     27.45 o 
  -6  -2   4        0.92       -2.55     11.72 o 
  -5  -2   4     6110.84     6207.37     73.59 o 
  -4  -2   4      398.79      411.38     18.09 o 
  -3  -2   4      327.36      322.39     16.41 o 
  -2  -2   4      348.61      355.39     15.23 o 
  -1  -2   4      560.62      622.12     16.82 o 
   0  -2   4     5216.75     5199.14     56.42 o 
   1  -2   4     8168.88     8175.16     73.12 o 
   2  -2   4      229.10      221.61      7.51 o 
   3  -2   4       29.43       20.01      4.77 o 
   4  -2   4       66.78       69.78      8.97 o 
   5  -2   4      393.26      364.13     13.73 o 
   6  -2   4     2796.49     2818.67     48.17 o 
   7  -2   4      490.21      542.42     29.84 o 
   8  -2   4      533.25      491.60     30.68 o 
   9  -2   4       22.40       35.63     19.11 o 
  10  -2   4        8.49      -16.54     22.95 o 
 -10  -1   4      380.03      460.31     41.68 o 
  -9  -1   4      340.82      403.72     37.26 o 
  -8  -1   4      721.11      701.88     43.68 o 
  -7  -1   4       28.81       45.93     15.17 o 
  -6  -1   4      607.26      603.17     24.22 o 
  -5  -1   4      358.61      421.02     25.02 o 
  -4  -1   4     3507.63     3480.80     51.70 o 
  -3  -1   4      197.59      170.93     13.43 o 
  -2  -1   4      715.31      783.47     20.32 o 
  -1  -1   4       18.66       18.93      6.79 o 
   0  -1   4    22697.27    22794.49    241.83 o 
   1  -1   4      547.90      611.00     13.15 o 
   2  -1   4      159.30      196.17      7.06 o 
   3  -1   4     1636.77     1588.83     20.76 o 
   4  -1   4       24.08       22.54      6.86 o 
   5  -1   4     2918.79     2960.32     49.59 o 
   6  -1   4       20.04       21.19     10.96 o 
   7  -1   4        0.14       12.13     12.11 o 
   8  -1   4        0.98        6.70     13.83 o 
   9  -1   4      143.45      178.90     30.69 o 
  10  -1   4      266.93      282.01     42.58 o 
 -10   0   4       41.08       33.23     24.96 o 
  -9   0   4       24.14       -3.13     23.77 o 
  -8   0   4        6.67       35.64     17.80 o 
  -7   0   4       80.55       80.91     15.79 o 
  -6   0   4        3.44       22.67     12.50 o 
  -5   0   4        7.15       22.76     11.69 o 
  -4   0   4       36.91       32.53     10.87 o 
  -3   0   4     9084.74     9188.09     99.90 o 
  -2   0   4      646.32      611.12     18.94 o 
  -1   0   4      310.88      282.63     12.90 o 
   0   0   4     1008.09     1013.08     26.92 o 
   1   0   4       54.20       75.28      7.76 o 
   2   0   4     1039.55     1005.61     16.95 o 
   3   0   4     9212.35     9439.21    100.44 o 
   4   0   4      104.26      115.55     11.73 o 
   5   0   4     3483.28     3394.68     57.25 o 
   6   0   4      129.32      143.93     15.96 o 
   7   0   4       35.90       36.44     14.02 o 
   8   0   4     1100.94     1023.39     57.38 o 
   9   0   4      166.40      164.51     26.39 o 
 -10   1   4      127.93       62.06     27.19 o 
  -9   1   4      525.81      530.02     34.25 o 
  -8   1   4      233.67      283.37     37.35 o 
  -7   1   4      560.77      548.36     30.58 o 
  -6   1   4      410.88      413.49     25.87 o 
  -5   1   4      188.76      206.00     19.88 o 
  -4   1   4     1582.94     1497.05     31.90 o 
  -3   1   4     2449.78     2390.43     49.10 o 
  -2   1   4     6186.47     6358.92     72.48 o 
  -1   1   4       38.97       22.68      7.88 o 
   0   1   4     3396.20     3582.94     39.68 o 
   1   1   4       31.75       27.47      7.40 o 
   2   1   4    37423.46    37997.43    346.33 o 
   3   1   4      287.45      280.97     13.94 o 
   4   1   4     1098.80     1071.76     39.33 o 
   5   1   4     1318.06     1323.71     35.11 o 
   6   1   4        1.02        3.02     12.44 o 
   7   1   4      224.82      207.73     21.04 o 
   8   1   4       27.14       17.74     16.30 o 
   9   1   4        3.52       14.40     17.66 o 
 -10   2   4      792.78      778.42     49.56 o 
  -9   2   4     1126.69     1132.20     60.10 o 
  -8   2   4       21.52       18.57     32.77 o 
  -7   2   4       12.70       38.17     18.68 o 
  -6   2   4     1797.05     1814.37     39.06 o 
  -5   2   4      152.60      148.17     14.88 o 
  -4   2   4     2599.01     2367.12     48.17 o 
  -3   2   4        5.78        7.37     13.18 o 
  -2   2   4       66.91       84.90     10.46 o 
  -1   2   4     1763.60     1673.95     28.69 o 
   0   2   4     2426.42     2400.98     35.11 o 
   1   2   4     2198.95     2307.75     41.46 o 
   2   2   4      154.07      157.70     14.61 o 
   3   2   4       56.46       52.90     10.46 o 
   4   2   4        0.49       16.74     11.48 o 
   5   2   4     6235.53     6357.62     97.99 o 
   6   2   4      312.23      244.61     21.27 o 
   7   2   4     1051.52     1020.77     37.77 o 
   8   2   4      310.30      298.21     33.01 o 
   9   2   4        8.14        4.41     18.45 o 
 -10   3   4      192.08      204.53     29.23 o 
  -9   3   4      757.83      784.70     58.12 o 
  -8   3   4       48.10       85.68     21.68 o 
  -7   3   4       20.50       13.26     14.90 o 
  -6   3   4      556.15      555.91     29.32 o 
  -5   3   4      153.86      162.86     16.34 o 
  -4   3   4       59.83       49.96     11.62 o 
  -3   3   4      168.18      154.15     13.46 o 
  -2   3   4        7.27        9.55      8.92 o 
  -1   3   4     5465.65     5310.51     62.91 o 
   0   3   4     1036.54      996.41     22.53 o 
   1   3   4       15.35        5.85      7.73 o 
   2   3   4     1298.98     1306.53     29.42 o 
   3   3   4       71.32       95.71     13.02 o 
   4   3   4    11022.15    10931.83    155.72 o 
   5   3   4       80.60       59.40     15.73 o 
   6   3   4        0.11       -8.51     14.22 o 
   7   3   4      431.82      458.61     30.36 o 
   8   3   4       16.58       31.23     18.41 o 
   9   3   4        7.38       12.34     19.75 o 
 -11   4   4       82.72       69.12     50.32 o 
 -10   4   4      195.42      214.92     30.12 o 
  -9   4   4      210.75      190.04     54.44 o 
  -8   4   4       29.20       51.61     21.15 o 
  -7   4   4     1263.59     1165.68     95.28 o 
  -6   4   4        2.85        4.02     11.56 o 
  -5   4   4      679.84      626.41     33.41 o 
  -4   4   4     3387.45     3362.82     50.80 o 
  -3   4   4       89.50       98.75     12.10 o 
  -2   4   4       54.51       45.76     10.41 o 
  -1   4   4      352.41      365.95     16.44 o 
   0   4   4      789.99      763.51     20.91 o 
   1   4   4     1551.13     1478.43     25.92 o 
   2   4   4     1105.91     1067.14     28.32 o 
   3   4   4      281.01      260.43     17.11 o 
   4   4   4     1941.52     1875.81     40.21 o 
   5   4   4       85.01       70.43     17.22 o 
   6   4   4      107.66       92.59     30.95 o 
   7   4   4     2060.01     1994.79     82.69 o 
   8   4   4      474.54      494.29     35.06 o 
 -11   5   4       15.72       70.78     50.87 o 
 -10   5   4      260.77      254.97     39.44 o 
  -9   5   4      217.54      224.93     28.87 o 
  -8   5   4       66.22       87.97     22.13 o 
  -7   5   4      777.56      862.07     42.23 o 
  -6   5   4      548.48      489.29     26.64 o 
  -5   5   4      211.20      213.31     20.97 o 
  -4   5   4      391.66      387.17     19.93 o 
  -3   5   4      401.89      432.97     19.93 o 
  -2   5   4       30.96       34.96     16.02 o 
  -1   5   4       17.35       23.07     10.18 o 
   0   5   4      319.27      326.43     15.31 o 
   1   5   4    23007.93    22681.87    220.66 o 
   2   5   4      163.52      152.28     18.68 o 
   3   5   4      879.72      882.89     29.94 o 
   4   5   4      869.60      821.85     30.14 o 
   5   5   4      218.42      220.09     23.84 o 
   6   5   4     1648.56     1549.46     49.76 o 
   7   5   4      128.94      130.36     24.68 o 
   8   5   4        3.77       -6.76     20.14 o 
 -10   6   4      448.51      536.39     51.59 o 
  -9   6   4       54.81       71.79     23.85 o 
  -8   6   4      302.34      270.35     28.96 o 
  -7   6   4       42.03       20.82     17.86 o 
  -6   6   4        3.60      -11.42     13.60 o 
  -5   6   4        4.75       -1.39     11.75 o 
  -4   6   4      714.32      793.00     27.14 o 
  -3   6   4      123.22       99.71     13.40 o 
  -2   6   4     4105.76     4171.86     58.00 o 
  -1   6   4        9.16        1.77     10.01 o 
   0   6   4      181.43      209.88     13.70 o 
   1   6   4       88.51       84.84     12.42 o 
   2   6   4      590.61      505.43     24.54 o 
   3   6   4      366.70      367.05     22.66 o 
   4   6   4     3481.86     3578.97     63.64 o 
   5   6   4       20.80       21.30     17.81 o 
   6   6   4     2115.66     2172.00     61.50 o 
   7   6   4       11.79      -37.14     37.14 o 
   8   6   4        7.77      -32.62     38.71 o 
 -10   7   4     1174.54     1090.75     68.41 o 
  -9   7   4      124.11      148.41     32.90 o 
  -8   7   4      122.82      125.96     23.83 o 
  -7   7   4       17.64       25.32     19.14 o 
  -6   7   4        5.69       -1.37     13.56 o 
  -5   7   4       24.66       39.16     15.10 o 
  -4   7   4      388.78      401.15     21.11 o 
  -3   7   4      149.17      139.97     14.80 o 
  -2   7   4     1536.78     1505.81     33.30 o 
  -1   7   4     2450.79     2405.12     38.27 o 
   0   7   4      498.35      528.37     27.29 o 
   1   7   4      197.39      220.68     16.44 o 
   2   7   4       59.38       63.66     14.82 o 
   3   7   4    11484.49    11330.26    144.45 o 
   4   7   4        5.95       -5.55     13.28 o 
   5   7   4     1135.27     1186.98     50.92 o 
   6   7   4       51.15       19.83     20.82 o 
   7   7   4        1.24      -19.88     34.14 o 
 -10   8   4      236.68      246.28     84.05 o 
  -9   8   4     1924.19     2092.65     66.67 o 
  -8   8   4     1737.59     1683.04     56.31 o 
  -7   8   4       18.62       21.32     19.43 o 
  -6   8   4       29.57       52.93     19.28 o 
  -5   8   4      214.68      261.33     28.59 o 
  -4   8   4       52.03       52.15     13.21 o 
  -3   8   4       35.55       25.16     12.15 o 
  -2   8   4      162.74      183.33     16.38 o 
  -1   8   4        3.27      -14.71     14.71 o 
   0   8   4      394.45      369.22     20.41 o 
   1   8   4      191.82      199.34     21.31 o 
   2   8   4       62.31       52.76     15.58 o 
   3   8   4       46.42       23.97     15.37 o 
   4   8   4      134.41      172.45     21.81 o 
   5   8   4       42.15       56.40     22.22 o 
   6   8   4     1387.64     1452.31     70.98 o 
   7   8   4        0.44       10.51     43.68 o 
 -10   9   4       16.69       10.29     30.15 o 
  -9   9   4      572.26      667.47     54.93 o 
  -8   9   4     1978.14     2022.01     62.98 o 
  -7   9   4       13.66       18.23     20.01 o 
  -6   9   4      342.91      354.34     30.26 o 
  -5   9   4       23.44        7.89     16.91 o 
  -4   9   4      106.66      124.01     27.93 o 
  -3   9   4       36.02       32.95     12.98 o 
  -2   9   4      892.48      929.18     31.82 o 
  -1   9   4      507.64      495.56     21.80 o 
   0   9   4     3547.12     3531.45     57.91 o 
   1   9   4      453.27      403.35     25.39 o 
   2   9   4      898.52      882.10     36.62 o 
   3   9   4      323.88      333.25     25.67 o 
   4   9   4        6.85       33.32     18.21 o 
   5   9   4     3103.42     3191.55    104.24 o 
   6   9   4       59.19       69.93     24.96 o 
 -10  10   4      119.27       46.07     33.21 o 
  -9  10   4      389.68      426.56     47.10 o 
  -8  10   4       41.96       35.63     23.39 o 
  -7  10   4      676.60      634.12     65.53 o 
  -6  10   4     1259.27     1183.74     86.90 o 
  -5  10   4       40.09       53.14     29.05 o 
  -4  10   4      207.69      198.67     21.53 o 
  -3  10   4      416.80      411.20     28.09 o 
  -2  10   4        2.10       12.34     11.84 o 
  -1  10   4      273.04      335.98     21.88 o 
   0  10   4      284.51      282.11     20.83 o 
   1  10   4        0.12       10.89     18.68 o 
   2  10   4        6.65       11.16     15.78 o 
   3  10   4        6.62      -14.02     17.02 o 
   4  10   4      136.95      109.22     39.91 o 
   5  10   4      979.55      951.98     64.99 o 
  -9  11   4      150.52      194.35     38.05 o 
  -8  11   4        9.67      -23.09     26.58 o 
  -7  11   4      541.79      564.52     45.47 o 
  -6  11   4     1016.69     1107.47     51.40 o 
  -5  11   4      818.38      853.84     48.86 o 
  -4  11   4     1337.07     1344.37     49.16 o 
  -3  11   4      429.16      382.19     29.80 o 
  -2  11   4      219.58      241.23     23.53 o 
  -1  11   4      341.30      330.18     34.96 o 
   0  11   4      420.55      454.25     32.88 o 
   1  11   4      278.76      267.70     25.24 o 
   2  11   4     5628.38     5555.90     95.44 o 
   3  11   4      154.86      126.25     24.02 o 
   4  11   4      989.83     1010.97     46.25 o 
   5  11   4       21.40       41.52     34.56 o 
  -9  12   4      113.04      136.90     37.05 o 
  -8  12   4      238.59      258.82     41.03 o 
  -7  12   4      121.72      152.21     27.49 o 
  -6  12   4      198.79      197.93     28.94 o 
  -5  12   4       23.42       51.56     21.60 o 
  -4  12   4      160.55      143.77     25.49 o 
  -3  12   4      923.35      889.22     46.21 o 
  -2  12   4      388.62      434.25     30.21 o 
  -1  12   4      483.82      449.76     34.08 o 
   0  12   4        0.22        4.59     19.36 o 
   1  12   4      563.97      560.58     43.17 o 
   2  12   4      251.88      264.23     32.64 o 
   3  12   4      195.18      246.74     32.22 o 
   4  12   4        8.32      -19.98     23.24 o 
  -8  13   4        1.44      -13.94     28.90 o 
  -7  13   4      232.32      267.11     41.24 o 
  -6  13   4       70.66      100.75     25.88 o 
  -5  13   4      616.18      582.50     40.64 o 
  -4  13   4        2.00        8.64     21.26 o 
  -3  13   4      930.55      894.81     59.94 o 
  -2  13   4      470.37      479.52     46.29 o 
  -1  13   4      448.11      438.03     36.63 o 
   0  13   4        1.88      -11.00     26.70 o 
   1  13   4      145.60      167.42     31.77 o 
   2  13   4       90.96      109.31     30.93 o 
   3  13   4      122.75       87.51     31.25 o 
  -7  14   4     1213.34     1350.93     78.78 o 
  -6  14   4       72.82       90.01     27.13 o 
  -5  14   4       28.59       52.86     29.89 o 
  -4  14   4      401.46      419.29     46.09 o 
  -3  14   4       81.93       89.75     60.00 o 
  -2  14   4      186.30      205.54     39.45 o 
  -1  14   4      690.40      700.12     57.47 o 
   0  14   4      231.39      269.13     41.40 o 
   1  14   4       12.29        8.58     30.10 o 
   2  14   4      170.63      158.70     38.61 o 
  -6  15   4       38.09       28.20     42.02 o 
  -5  15   4      524.01      558.23     53.46 o 
  -4  15   4       29.03       24.21     29.47 o 
  -3  15   4      976.59     1050.11     92.07 o 
  -2  15   4        3.21      -32.33     33.82 o 
  -1  15   4      770.30      882.74     71.61 o 
   0  15   4      420.78      367.07     48.86 o 
  -4  16   4       18.67      -20.74     28.08 o 
  -3  16   4      112.64       76.01     34.40 o 
  -2  16   4      159.77      219.57     41.36 o 
   0 -15   5      459.49      432.37     34.03 o 
   1 -15   5      112.15      112.33     30.74 o 
   2 -15   5       54.05       61.40     22.28 o 
   3 -15   5        7.28       31.78     20.07 o 
   4 -15   5       19.16       17.34     18.36 o 
   5 -15   5     2742.26     2705.63    102.30 o 
  -2 -14   5        3.04       -5.14     21.77 o 
  -1 -14   5      408.17      387.91     32.65 o 
   0 -14   5      586.93      582.37     36.22 o 
   1 -14   5      120.51      140.93     21.69 o 
   2 -14   5     1968.52     1978.91     62.29 o 
   3 -14   5      241.03      253.27     29.31 o 
   4 -14   5       62.87       66.41     18.66 o 
   5 -14   5       79.61       84.05     28.75 o 
   6 -14   5      224.38      227.27     34.84 o 
  -3 -13   5      351.74      377.64     36.49 o 
  -2 -13   5      140.58      183.59     27.44 o 
  -1 -13   5      574.23      483.33     34.54 o 
   0 -13   5      372.66      356.80     28.91 o 
   1 -13   5       92.58       85.66     18.91 o 
   2 -13   5     1704.97     1671.32     44.77 o 
   3 -13   5       60.99       62.33     18.66 o 
   4 -13   5       67.19       69.08     17.13 o 
   5 -13   5       12.09        3.32     23.78 o 
   6 -13   5      214.16      254.36     32.62 o 
   7 -13   5     2360.20     2343.44     79.07 o 
  -4 -12   5     1022.40     1004.63     53.63 o 
  -3 -12   5      425.08      377.28     34.10 o 
  -2 -12   5      218.32      187.58     26.05 o 
  -1 -12   5     3572.38     3535.98     76.39 o 
   0 -12   5        9.41       -3.67     15.32 o 
   1 -12   5      142.18      108.22     18.08 o 
   2 -12   5      206.77      217.06     25.21 o 
   3 -12   5      375.42      401.28     26.84 o 
   4 -12   5     1298.34     1342.59     59.72 o 
   5 -12   5      702.90      671.29     43.68 o 
   6 -12   5       52.07       52.53     21.01 o 
   7 -12   5        9.73       -6.08     18.25 o 
   8 -12   5      265.22      296.39     29.86 o 
  -5 -11   5        1.34        4.30     22.92 o 
  -4 -11   5     1586.76     1588.29     57.85 o 
  -3 -11   5        0.06       16.97     19.64 o 
  -2 -11   5      789.54      746.82     40.08 o 
  -1 -11   5      608.65      627.43     34.66 o 
   0 -11   5       73.06       57.08     16.36 o 
   1 -11   5        1.16        5.12     16.72 o 
   2 -11   5      307.41      321.85     20.58 o 
   3 -11   5       83.23       91.62     16.14 o 
   4 -11   5     4818.14     4931.85    129.39 o 
   5 -11   5       12.73       44.24     19.91 o 
   6 -11   5        2.28        0.00     16.04 o 
   7 -11   5      272.53      303.58     27.65 o 
   8 -11   5      209.56      218.97     25.44 o 
  -6 -10   5      260.48      189.35     39.18 o 
  -5 -10   5       78.41       18.08     24.85 o 
  -4 -10   5       58.11       75.70     22.86 o 
  -3 -10   5       19.89       31.85     20.05 o 
  -2 -10   5      957.30      833.47     40.22 o 
  -1 -10   5      448.93      427.44     28.27 o 
   0 -10   5        5.25        0.31     13.39 o 
   1 -10   5     1707.71     1722.48     41.37 o 
   2 -10   5       66.41       59.70     12.86 o 
   3 -10   5      154.13      170.76     16.37 o 
   4 -10   5      232.75      248.28     25.99 o 
   5 -10   5      648.01      617.10     32.62 o 
   6 -10   5       23.98       32.62     14.93 o 
   7 -10   5      988.36     1081.59     41.47 o 
   8 -10   5       26.76       29.86     17.14 o 
  -6  -9   5      187.88      214.37     32.03 o 
  -5  -9   5      612.81      620.27     42.11 o 
  -4  -9   5      597.12      582.24     38.49 o 
  -3  -9   5       42.29       57.46     19.90 o 
  -2  -9   5      950.70      899.34     39.78 o 
  -1  -9   5       11.96       12.73     13.51 o 
   0  -9   5       14.66       19.17     13.72 o 
   1  -9   5     1670.94     1638.02     60.44 o 
   2  -9   5      276.09      255.03     31.25 o 
   3  -9   5        5.24       -1.44      9.83 o 
   4  -9   5       73.56       58.06     16.59 o 
   5  -9   5      165.94      173.63     17.14 o 
   6  -9   5    10090.41    10744.57    225.05 o 
   7  -9   5        1.19        5.53     13.27 o 
   8  -9   5        8.52      -11.61     14.93 o 
   9  -9   5      230.19      235.56     27.65 o 
  -7  -8   5      182.25      258.75     35.57 o 
  -6  -8   5      536.54      545.33     88.39 o 
  -5  -8   5      983.22     1040.70     43.90 o 
  -4  -8   5      347.02      324.49     26.26 o 
  -3  -8   5        9.00       17.85     14.40 o 
  -2  -8   5     1444.88     1358.64     44.71 o 
  -1  -8   5       78.62       95.37     16.65 o 
   0  -8   5       32.64       43.59     13.25 o 
   1  -8   5      490.35      455.44     21.60 o 
   2  -8   5       60.17       48.88     10.51 o 
   3  -8   5     2190.32     2084.66     61.38 o 
   4  -8   5      506.55      529.74     25.44 o 
   7  -8   5       10.19        9.40     12.72 o 
   8  -8   5      132.88      120.55     21.57 o 
   9  -8   5     1620.56     1741.82     64.14 o 
  -7  -7   5      518.93      579.32     50.40 o 
  -6  -7   5      228.61      249.10     38.55 o 
  -5  -7   5     1304.34     1341.94     43.10 o 
  -4  -7   5      514.23      497.02     31.82 o 
  -3  -7   5       10.08       22.70     13.96 o 
  -2  -7   5      262.47      260.47     32.80 o 
  -1  -7   5      138.56      137.93     22.60 o 
   0  -7   5       32.70       31.65     17.83 o 
   1  -7   5       21.62        9.46     10.32 o 
   2  -7   5       69.33       56.15      9.53 o 
   3  -7   5     4721.01     4584.11    108.10 o 
   7  -7   5       91.59       86.26     16.59 o 
   8  -7   5     5334.82     5275.79    129.95 o 
  -8  -6   5       44.70       59.46     52.25 o 
  -7  -6   5        2.40       -4.23     22.19 o 
  -6  -6   5       37.42       62.96     19.26 o 
  -5  -6   5      184.69      167.53     21.46 o 
  -4  -6   5      426.20      442.46     27.06 o 
  -3  -6   5     2755.14     2799.69     53.82 o 
  -2  -6   5      379.17      413.25     22.24 o 
  -1  -6   5       11.32       25.14     11.11 o 
   0  -6   5     3519.97     3510.84     60.00 o 
   1  -6   5        2.81        5.51      9.67 o 
   2  -6   5      406.14      365.92     12.75 o 
   3  -6   5      540.39      541.35     23.78 o 
   6  -6   5     1088.03     1083.80     33.73 o 
   7  -6   5       49.17       63.04     17.14 o 
   8  -6   5      212.41      174.18     25.44 o 
   9  -6   5        1.41      -18.25     20.46 o 
  -8  -5   5      348.18      367.50     47.58 o 
  -7  -5   5       80.05       55.84     24.58 o 
  -6  -5   5      347.74      324.09     31.99 o 
  -5  -5   5      328.99      339.38     25.69 o 
  -4  -5   5      165.51      185.31     19.82 o 
  -3  -5   5      134.14      180.58     31.14 o 
  -2  -5   5      299.62      263.30     18.10 o 
  -1  -5   5      672.69      695.33     26.42 o 
   0  -5   5      456.94      433.66     21.05 o 
   1  -5   5       56.40       61.13      9.24 o 
   2  -5   5       28.29       30.16      6.83 o 
   3  -5   5        3.59        9.95      7.04 o 
   6  -5   5      107.23      119.44     16.04 o 
   7  -5   5      150.82      169.21     22.67 o 
   8  -5   5      195.43      153.17     27.10 o 
   9  -5   5      242.87      234.46     34.28 o 
  -9  -4   5      236.18      234.59     43.35 o 
  -8  -4   5      165.02      168.57     49.21 o 
  -7  -4   5     5165.22     5014.45    106.49 o 
  -6  -4   5     1281.15     1426.03     58.98 o 
  -5  -4   5        1.22       -0.79     14.75 o 
  -4  -4   5      315.50      317.90     22.43 o 
  -3  -4   5      182.15      184.06     17.98 o 
  -2  -4   5      259.26      255.05     18.24 o 
  -1  -4   5      383.64      442.33     25.62 o 
   0  -4   5        4.30        4.06      9.31 o 
   1  -4   5       52.71       40.26      8.70 o 
   2  -4   5     1425.52     1584.92     21.81 o 
   3  -4   5      132.85      136.88     10.56 o 
   4  -4   5      463.87      474.40     15.05 o 
   5  -4   5      129.11      116.50     10.75 o 
   6  -4   5       15.62       19.91     15.48 o 
   7  -4   5       66.99       61.38     19.91 o 
   8  -4   5     1077.50     1001.96     51.43 o 
   9  -4   5        0.08       -4.42     24.33 o 
  -9  -3   5      338.06      322.78     46.17 o 
  -8  -3   5      409.08      464.69     49.25 o 
  -7  -3   5      326.77      340.91     33.50 o 
  -6  -3   5     1048.97     1018.57     42.46 o 
  -5  -3   5       10.23       -4.18     13.95 o 
  -4  -3   5     1147.80     1187.16     59.94 o 
  -3  -3   5       72.72       83.48     14.99 o 
  -2  -3   5        9.77        2.53     10.74 o 
  -1  -3   5      207.62      247.08     15.36 o 
   0  -3   5      818.73      780.84     20.01 o 
   1  -3   5        7.44       15.32      8.00 o 
   2  -3   5      920.12      954.63     21.20 o 
   3  -3   5     1170.00     1191.15     16.98 o 
   4  -3   5        3.12        7.27      6.50 o 
   5  -3   5      114.79      141.00     19.35 o 
   6  -3   5        1.02        0.39      9.68 o 
   7  -3   5    11575.63    11734.68    180.89 o 
   8  -3   5       18.25       13.54     14.38 o 
   9  -3   5      322.53      365.67     25.37 o 
  -9  -2   5      347.20      358.16     76.03 o 
  -8  -2   5      242.78      245.22     63.87 o 
  -7  -2   5      200.38      238.71     25.44 o 
  -6  -2   5     1040.53     1103.29     42.15 o 
  -5  -2   5     4716.28     4872.73     71.28 o 
  -4  -2   5     2464.31     2513.43     45.37 o 
  -3  -2   5      586.44      524.23     24.48 o 
  -2  -2   5      191.75      151.43     14.71 o 
  -1  -2   5      919.11      916.05     22.31 o 
   0  -2   5        1.11        6.47      7.58 o 
   1  -2   5     1218.19     1146.57     18.87 o 
   2  -2   5      281.61      329.08     11.71 o 
   3  -2   5        2.12       11.73      6.07 o 
   4  -2   5      486.93      521.85     13.81 o 
   5  -2   5      278.68      258.70     30.22 o 
   6  -2   5        1.79        2.49     29.58 o 
   7  -2   5      493.16      496.21     27.00 o 
   8  -2   5       36.38       24.30     16.53 o 
   9  -2   5        2.81       20.55     29.58 o 
 -10  -1   5      209.30      168.10     56.95 o 
  -9  -1   5      411.61      482.45     42.51 o 
  -8  -1   5     1199.59     1223.59     57.98 o 
  -7  -1   5      295.30      264.96     26.82 o 
  -6  -1   5       71.29       58.08     15.00 o 
  -5  -1   5     3271.47     3201.09     61.49 o 
  -4  -1   5     2154.75     2276.45     47.36 o 
  -3  -1   5      359.46      355.00     20.87 o 
  -2  -1   5       20.42        7.34     10.70 o 
  -1  -1   5       15.65       20.65      8.83 o 
   0  -1   5      757.88      787.04     19.48 o 
   1  -1   5      251.23      219.67     11.36 o 
   2  -1   5        4.61        5.65      6.92 o 
   3  -1   5      295.52      290.75     15.32 o 
   4  -1   5     2663.03     2821.35     48.58 o 
   5  -1   5      717.36      733.02     23.40 o 
   6  -1   5      627.39      659.56     25.26 o 
   7  -1   5      579.39      624.61     32.82 o 
   8  -1   5        6.96        4.13     18.25 o 
   9  -1   5     3376.78     3404.45    152.62 o 
 -10   0   5      212.20      205.87     35.80 o 
  -9   0   5      212.24      251.44     34.26 o 
  -8   0   5     4508.37     4568.33    100.65 o 
  -7   0   5      183.33      221.52     24.50 o 
  -6   0   5       28.08       43.34     16.57 o 
  -5   0   5      571.01      489.19     26.49 o 
  -4   0   5      654.78      650.15     44.38 o 
  -3   0   5      979.31      978.50     26.09 o 
  -2   0   5     2291.71     2276.72     37.02 o 
  -1   0   5        1.61       13.02      8.98 o 
   0   0   5      170.31      151.66     11.16 o 
   1   0   5        8.04       -3.63      7.24 o 
   2   0   5       12.59       11.37      8.62 o 
   3   0   5      155.29      128.66     13.06 o 
   4   0   5      126.62      125.37     13.39 o 
   5   0   5      251.13      297.93     20.10 o 
   6   0   5       29.72       32.76     12.70 o 
   7   0   5      201.96      172.75     18.57 o 
   8   0   5        1.51       -1.92     18.76 o 
   9   0   5      567.41      586.12     39.62 o 
 -10   1   5       37.59       51.01     27.09 o 
  -9   1   5      571.68      551.39     43.20 o 
  -8   1   5      639.02      670.88     43.29 o 
  -7   1   5      959.18      944.19     46.99 o 
  -6   1   5      444.11      422.32     26.97 o 
  -5   1   5      170.42      176.27     16.89 o 
  -4   1   5      250.75      207.43     16.05 o 
  -3   1   5     3281.71     3286.01     49.34 o 
  -2   1   5      136.04      169.54     13.37 o 
  -1   1   5      274.05      295.94     17.18 o 
   0   1   5       12.85       29.55      8.98 o 
   1   1   5       22.87       29.86      8.47 o 
   2   1   5      783.14      778.72     22.03 o 
   3   1   5       35.76       42.80     11.92 o 
   4   1   5      309.18      302.97     19.30 o 
   5   1   5      304.23      309.53     28.05 o 
   6   1   5     4678.69     4596.34     78.47 o 
   7   1   5        9.37       10.10     14.76 o 
   8   1   5      379.24      427.54     35.16 o 
   9   1   5      258.97      223.95     42.58 o 
 -10   2   5      668.69      634.66     48.10 o 
  -9   2   5       44.75       92.79     28.31 o 
  -8   2   5      688.64      727.64     54.93 o 
  -7   2   5      489.99      536.75     36.92 o 
  -6   2   5     8116.54     7847.67     99.46 o 
  -5   2   5     1562.22     1537.01     35.92 o 
  -4   2   5      154.66      156.26     14.70 o 
  -3   2   5     1828.66     1763.63     34.74 o 
  -2   2   5       47.88       35.70     10.23 o 
  -1   2   5      604.93      598.86     26.82 o 
   0   2   5      320.47      349.04     20.23 o 
   1   2   5      379.48      409.08     18.86 o 
   2   2   5      148.40      164.64     13.71 o 
   3   2   5      458.67      479.91     23.73 o 
   4   2   5      153.07      173.94     17.54 o 
   5   2   5      809.52      814.33     30.81 o 
   6   2   5       24.19       32.99     15.62 o 
   7   2   5      243.16      320.54     38.41 o 
   8   2   5        1.94       18.57     17.35 o 
 -10   3   5      286.38      250.45     35.04 o 
  -9   3   5     1234.90     1318.11     74.28 o 
  -8   3   5       18.65       19.65     25.38 o 
  -7   3   5      608.41      649.40     34.02 o 
  -6   3   5     1615.18     1654.89     39.04 o 
  -5   3   5     3681.68     3732.47     58.40 o 
  -4   3   5        2.09        5.29     11.03 o 
  -3   3   5       16.20       17.94     11.31 o 
  -2   3   5      179.28      157.07     14.01 o 
  -1   3   5     2265.09     2348.16     43.52 o 
   0   3   5       10.73        5.17     10.67 o 
   1   3   5     1051.11     1086.68     32.80 o 
   2   3   5      239.76      253.55     21.23 o 
   3   3   5      844.94      798.42     29.86 o 
   4   3   5        0.66      -12.40     12.40 o 
   5   3   5      205.20      195.10     20.43 o 
   6   3   5       54.94       19.03     15.80 o 
   7   3   5        0.33       -8.33     16.24 o 
   8   3   5     3802.39     3790.61     80.57 o 
 -10   4   5       66.91       70.24     46.73 o 
  -9   4   5     1660.88     1622.30    111.97 o 
  -8   4   5      278.46      228.06     36.13 o 
  -7   4   5      755.48      733.93     41.58 o 
  -6   4   5     1157.21     1222.39     35.82 o 
  -5   4   5      343.17      326.74     20.40 o 
  -4   4   5     7772.81     7923.45     95.84 o 
  -3   4   5     2384.54     2238.59     55.72 o 
  -2   4   5        3.99       13.65     10.77 o 
  -1   4   5      293.85      272.36     18.86 o 
   0   4   5      191.83      204.61     16.74 o 
   1   4   5       14.81        9.77     10.71 o 
   2   4   5       13.98       12.18     10.91 o 
   3   4   5      666.48      689.26     31.58 o 
   4   4   5       35.16       51.06     15.81 o 
   5   4   5       87.61       45.63     16.16 o 
   6   4   5       48.24       61.39     19.94 o 
   7   4   5      844.60      725.21     38.59 o 
   8   4   5      128.01      137.77     24.66 o 
 -10   5   5      244.62      208.82     62.48 o 
  -9   5   5      207.03      177.47     36.99 o 
  -8   5   5     2142.33     2182.26     89.34 o 
  -7   5   5      442.68      467.59     58.21 o 
  -6   5   5       15.67       40.56     17.46 o 
  -5   5   5        5.99       -3.18     19.31 o 
  -4   5   5     7654.01     7418.46     92.49 o 
  -3   5   5     3405.60     3509.32     54.48 o 
  -2   5   5        3.52        4.64     10.90 o 
  -1   5   5        4.22       14.34     11.85 o 
   0   5   5      246.28      230.93     18.27 o 
   1   5   5     1620.12     1682.52     38.61 o 
   2   5   5       20.99       33.23     12.56 o 
   3   5   5      146.28      177.49     18.60 o 
   4   5   5       87.51       65.77     17.93 o 
   5   5   5      573.03      613.19     34.78 o 
   6   5   5       36.17       35.89     22.14 o 
   7   5   5      363.96      347.05     31.04 o 
 -10   6   5       38.01       29.78     31.85 o 
  -9   6   5        1.90       20.26     35.67 o 
  -8   6   5      210.01      222.89     28.98 o 
  -7   6   5     3331.43     3262.62    104.23 o 
  -6   6   5      306.55      323.34     27.70 o 
  -5   6   5        9.03       24.44     13.62 o 
  -4   6   5      533.90      567.18     25.33 o 
  -3   6   5      203.87      180.88     16.44 o 
  -2   6   5     2076.03     2083.94     55.15 o 
  -1   6   5     2954.84     2892.14     54.01 o 
   0   6   5       11.52       25.80     12.88 o 
   1   6   5        0.37       -7.05     11.83 o 
   2   6   5       51.76       42.43     14.03 o 
   3   6   5        1.38       -7.60     12.58 o 
   4   6   5      582.19      566.82     34.24 o 
   5   6   5      471.80      376.48     30.74 o 
   6   6   5       18.17       13.01     25.48 o 
   7   6   5       27.28       18.53     21.22 o 
 -10   7   5      553.16      472.78     72.44 o 
  -9   7   5       31.02       18.58     29.20 o 
  -8   7   5      994.62     1090.17     53.82 o 
  -7   7   5      343.81      354.06     32.45 o 
  -6   7   5     4480.86     4553.49     80.68 o 
  -5   7   5      363.47      340.07     25.14 o 
  -4   7   5        1.83        5.41     12.65 o 
  -3   7   5       12.75       20.12     12.19 o 
  -2   7   5     4201.61     4061.17     90.43 o 
  -1   7   5      893.83      937.81     33.82 o 
   0   7   5      696.21      629.97     29.07 o 
   1   7   5      903.52      862.44     36.05 o 
   2   7   5       88.26       87.97     17.00 o 
   3   7   5     2184.92     2264.59     50.92 o 
   4   7   5      104.97      109.46     21.95 o 
   5   7   5      131.17      152.76     25.18 o 
   6   7   5       90.29      134.54     25.81 o 
 -10   8   5       56.44       60.83     49.21 o 
  -9   8   5      258.13      349.15     45.70 o 
  -8   8   5      233.71      235.84     42.55 o 
  -7   8   5       21.20       -1.48     19.45 o 
  -6   8   5       13.10        4.49     21.13 o 
  -5   8   5     3849.38     4069.67     75.07 o 
  -4   8   5      539.67      502.59     29.19 o 
  -3   8   5      242.45      300.88     23.56 o 
  -2   8   5      511.72      460.32     26.76 o 
  -1   8   5      392.52      353.18     24.17 o 
   0   8   5      314.65      284.91     22.46 o 
   1   8   5      326.41      379.91     44.54 o 
   2   8   5      660.36      672.30     36.00 o 
   3   8   5     1183.00     1204.67     41.77 o 
   4   8   5        0.98       -2.54     18.93 o 
   5   8   5       80.73       67.44     23.09 o 
   6   8   5     2002.04     2088.01    135.03 o 
  -9   9   5      301.82      292.39     71.88 o 
  -8   9   5      418.88      406.03     37.43 o 
  -7   9   5      292.58      326.33     33.47 o 
  -6   9   5      418.61      379.78     33.14 o 
  -5   9   5     2408.85     2407.07     57.19 o 
  -4   9   5     3655.58     3806.48     83.92 o 
  -3   9   5       54.22       73.97     17.21 o 
  -2   9   5       50.39       57.39     16.55 o 
  -1   9   5       19.93       26.78     27.54 o 
   0   9   5     3536.25     3544.75     91.86 o 
   1   9   5      182.80      159.35     20.56 o 
   2   9   5      273.92      279.30     24.45 o 
   3   9   5      644.50      696.31     45.57 o 
   4   9   5      382.90      315.45     33.06 o 
   5   9   5      440.18      426.51     37.74 o 
  -9  10   5        1.39       14.93     42.58 o 
  -8  10   5      805.17      750.85     75.20 o 
  -7  10   5      236.19      308.97     41.94 o 
  -6  10   5       84.61       90.96     29.91 o 
  -5  10   5      519.71      522.29     46.48 o 
  -4  10   5       55.12       58.51     21.70 o 
  -3  10   5     1542.30     1535.29     52.97 o 
  -2  10   5      726.41      697.75     34.14 o 
  -1  10   5      339.43      355.74     26.49 o 
   0  10   5       99.19       61.34     17.86 o 
   1  10   5      641.86      713.12     65.13 o 
   2  10   5      121.26       87.58     20.45 o 
   3  10   5      375.54      383.37     29.95 o 
   4  10   5     1235.12     1278.14     66.28 o 
   5  10   5      388.38      393.15     66.91 o 
  -9  11   5      326.65      163.68     56.95 o 
  -8  11   5      112.18       93.51     35.35 o 
  -7  11   5     1711.23     1726.49     77.61 o 
  -6  11   5       91.94      113.42     69.67 o 
  -5  11   5      206.77      184.05     33.78 o 
  -4  11   5       17.02       47.94     26.13 o 
  -3  11   5     3516.80     3457.09    102.06 o 
  -2  11   5     1162.24     1093.53     51.18 o 
  -1  11   5        1.57        4.12     20.78 o 
   0  11   5       11.32       -5.13     18.16 o 
   1  11   5        3.08       11.01     17.22 o 
   2  11   5     2229.76     2253.55     78.44 o 
   3  11   5       17.50       26.33     26.25 o 
   4  11   5      115.45      145.67     29.90 o 
  -8  12   5       79.49      106.72     50.32 o 
  -7  12   5        7.39       -4.53     28.35 o 
  -6  12   5      893.24     1037.42     99.26 o 
  -5  12   5      156.19      127.92     38.15 o 
  -4  12   5       10.98       -7.83     33.45 o 
  -3  12   5      652.36      657.28     53.74 o 
  -2  12   5      683.26      680.77     43.54 o 
  -1  12   5     1006.91      926.94     57.30 o 
   0  12   5      423.69      451.93     38.20 o 
   1  12   5       32.51       65.21     24.57 o 
   2  12   5      425.27      482.35     49.04 o 
   3  12   5        4.07      -35.11     35.11 o 
  -7  13   5      247.96      188.93     44.79 o 
  -6  13   5       52.77       95.75     37.88 o 
  -5  13   5     2682.66     2801.07     98.71 o 
  -4  13   5       74.57       85.66     32.82 o 
  -3  13   5       58.47       85.76     50.32 o 
  -2  13   5        1.31       -3.09     25.55 o 
  -1  13   5     2688.63     2641.74     76.50 o 
   0  13   5      568.92      530.58     43.24 o 
   1  13   5      128.50      117.01     64.44 o 
   2  13   5      569.00      580.91     45.60 o 
  -6  14   5       25.79       38.71     31.33 o 
  -5  14   5      213.93      217.52     43.19 o 
  -4  14   5      376.50      416.05     49.58 o 
  -3  14   5        3.20       34.10     29.82 o 
  -2  14   5       23.32       66.31     32.63 o 
  -1  14   5       22.22      -18.25     28.15 o 
   0  14   5      891.58     1027.51     71.35 o 
  -4  15   5      914.54      980.82     76.86 o 
  -3  15   5     2013.18     2156.88    151.23 o 
  -2  15   5      229.37      194.09     40.47 o 
  -1 -14   6       27.81       86.26     40.37 o 
   0 -14   6       44.50       62.10     20.64 o 
   1 -14   6       37.21       34.23     22.48 o 
   2 -14   6        1.32       23.39     20.15 o 
   3 -14   6      766.52      668.10     57.23 o 
   4 -14   6      135.75      159.25     33.18 o 
  -2 -13   6      504.49      528.90     43.72 o 
  -1 -13   6        4.16       26.27     19.20 o 
   0 -13   6       43.25       30.24     18.50 o 
   1 -13   6      104.19       85.72     22.46 o 
   2 -13   6      130.86      120.71     22.42 o 
   3 -13   6       17.83        6.85     16.08 o 
   4 -13   6        2.17      -11.61     21.01 o 
   5 -13   6       99.33      138.24     27.10 o 
   6 -13   6      258.06      284.22     30.41 o 
  -3 -12   6        7.48      -20.24     20.24 o 
  -2 -12   6      394.89      450.55     37.25 o 
  -1 -12   6     1901.79     1875.38     54.48 o 
   0 -12   6     1979.13     2017.35     53.48 o 
   1 -12   6       55.09       17.69     23.33 o 
   2 -12   6       99.82      153.57     21.80 o 
   3 -12   6       57.19       70.68     16.47 o 
   4 -12   6        0.06       22.67     21.01 o 
   5 -12   6      122.68      110.04     23.78 o 
   6 -12   6       81.40       72.44     18.80 o 
  -4 -11   6      631.75      635.58     43.20 o 
  -3 -11   6       35.16       29.98     21.10 o 
  -2 -11   6      302.45      301.76     29.26 o 
  -1 -11   6      898.31      873.64     40.50 o 
   0 -11   6      787.31      824.78     42.30 o 
   1 -11   6       39.24       14.83     14.02 o 
   2 -11   6      136.70      132.10     19.63 o 
   3 -11   6       41.70       17.45     19.08 o 
   4 -11   6      247.79      221.74     28.75 o 
   5 -11   6        4.23        7.19     17.14 o 
   6 -11   6       16.21        3.87     13.27 o 
  -5 -10   6       77.72       56.16     24.82 o 
  -4 -10   6     1940.67     1943.58     62.57 o 
  -3 -10   6        0.21        6.99     37.71 o 
  -2 -10   6       32.93        7.87     17.51 o 
  -1 -10   6       71.00       50.09     17.65 o 
   0 -10   6      452.11      445.56     35.22 o 
   1 -10   6      426.39      459.88     24.82 o 
   2 -10   6     1670.98     1614.01     60.83 o 
   3 -10   6       69.32       69.08     11.72 o 
   4 -10   6       37.97       18.25     17.14 o 
   5 -10   6      823.24      825.02     35.39 o 
  -6  -9   6        0.11       -2.45     38.71 o 
  -5  -9   6      836.90      943.96     64.66 o 
  -4  -9   6      787.25      846.96     66.64 o 
  -3  -9   6      663.68      580.52     39.73 o 
  -2  -9   6      174.43      159.74     22.63 o 
  -1  -9   6        4.52       31.87     21.94 o 
   0  -9   6        4.77       16.30     14.14 o 
   1  -9   6     1575.17     1547.71     66.20 o 
   2  -9   6      217.50      198.12     18.82 o 
   3  -9   6       76.67       51.98     19.35 o 
   4  -9   6      396.41      439.60     28.75 o 
  -6  -8   6      626.32      625.10     50.89 o 
  -5  -8   6      127.53      137.80     29.22 o 
  -4  -8   6       63.45       54.74     21.97 o 
  -3  -8   6      447.60      454.57     54.62 o 
  -2  -8   6     8465.87     8260.11    130.35 o 
  -1  -8   6     1913.51     1974.77     49.48 o 
   0  -8   6       24.98       30.53     13.96 o 
   1  -8   6      111.63      121.41     14.64 o 
   2  -8   6      230.36      217.70     18.03 o 
   3  -8   6      294.63      335.09     27.65 o 
   4  -8   6      146.19      183.03     18.80 o 
  -7  -7   6       55.49       70.55     28.28 o 
  -6  -7   6      211.08      212.85     26.28 o 
  -5  -7   6     1767.80     1832.65     51.47 o 
  -4  -7   6      340.78      331.00     30.19 o 
  -3  -7   6      372.60      319.15     27.45 o 
  -2  -7   6     1837.43     1819.06     49.04 o 
  -1  -7   6      804.13      828.38     32.13 o 
   0  -7   6        1.08        8.02     12.12 o 
   1  -7   6      133.39      122.16     14.36 o 
   2  -7   6        0.30        8.25     11.26 o 
   3  -7   6     1463.62     1398.99     48.66 o 
   4  -7   6       79.54       84.05     13.82 o 
   8  -7   6        1.24      -10.51     14.38 o 
  -7  -6   6      157.58      124.63     29.16 o 
  -6  -6   6       21.67       37.62     19.72 o 
  -5  -6   6     1213.93     1227.97     44.79 o 
  -4  -6   6      446.40      492.50     41.42 o 
  -3  -6   6      625.92      609.37     43.27 o 
  -2  -6   6      787.96      742.83     34.55 o 
  -1  -6   6      516.05      490.87     32.49 o 
   0  -6   6     7672.33     7687.64    110.66 o 
   1  -6   6     2166.94     2081.39     41.27 o 
   2  -6   6     1025.16     1054.52     31.54 o 
   3  -6   6       46.67       51.98     16.04 o 
   4  -6   6        1.30      -10.51     10.51 o 
   7  -6   6      103.03       90.13     16.59 o 
   8  -6   6       63.34       38.15     18.80 o 
  -8  -5   6      814.36      706.57     56.80 o 
  -7  -5   6      174.03      148.55     29.33 o 
  -6  -5   6      222.66      226.55     25.89 o 
  -5  -5   6      193.99      213.73     23.46 o 
  -4  -5   6     1072.61     1044.77     39.59 o 
  -3  -5   6     2002.08     1916.99     51.56 o 
  -2  -5   6      231.21      237.26     22.11 o 
  -1  -5   6       22.86       16.71     13.34 o 
   0  -5   6     5921.72     5755.87     87.88 o 
   1  -5   6     3006.07     3110.43     52.77 o 
   2  -5   6       27.53       20.78      8.89 o 
   3  -5   6      128.37      167.55     19.35 o 
   4  -5   6      384.21      369.38     22.67 o 
   5  -5   6     2007.61     2076.92     55.30 o 
   6  -5   6      138.64      149.85     18.25 o 
   7  -5   6      106.97      121.10     21.01 o 
   8  -5   6      141.18      162.57     26.54 o 
  -8  -4   6       22.18       49.46     27.10 o 
  -7  -4   6      972.22     1007.66     54.27 o 
  -6  -4   6      364.64      349.48     28.62 o 
  -5  -4   6       42.61        1.83     15.59 o 
  -4  -4   6      370.21      339.98     24.49 o 
  -3  -4   6     5007.15     4979.59     77.72 o 
  -2  -4   6        1.79        7.72     11.85 o 
  -1  -4   6      987.29      889.74     30.93 o 
   0  -4   6      555.18      562.59     24.90 o 
   1  -4   6       87.74      117.91     17.43 o 
   2  -4   6     1847.51     1835.72     34.44 o 
   3  -4   6      787.16      824.46     37.05 o 
   4  -4   6       20.79       21.01     14.93 o 
   5  -4   6       14.23       19.91     14.38 o 
   6  -4   6        1.07      -14.38     14.38 o 
   7  -4   6        0.17       -1.66     18.25 o 
   8  -4   6       10.58       -9.40     20.46 o 
  -8  -3   6      370.57      471.74     62.81 o 
  -7  -3   6       31.28       41.23     23.23 o 
  -6  -3   6     2383.46     2462.35     76.62 o 
  -5  -3   6       22.97       29.09     16.43 o 
  -4  -3   6      883.14      925.32     36.14 o 
  -3  -3   6     2262.86     2277.02     53.58 o 
  -2  -3   6     2898.17     2896.15     51.67 o 
  -1  -3   6      354.54      315.39     18.21 o 
   0  -3   6       29.90       17.47     11.69 o 
   1  -3   6      120.32      116.17     13.40 o 
   2  -3   6     8569.56     8583.29    112.57 o 
   3  -3   6      146.68      139.44     11.03 o 
   4  -3   6       14.00       17.69     16.04 o 
   5  -3   6       46.28       56.40     17.14 o 
   6  -3   6      290.41      300.26     29.86 o 
   7  -3   6     1273.67     1157.90     54.74 o 
   8  -3   6        7.37       -9.95     21.01 o 
  -9  -2   6       78.14       48.13     33.35 o 
  -8  -2   6      310.47      343.20     58.74 o 
  -7  -2   6        0.72       -7.40     20.57 o 
  -6  -2   6      786.47      800.01     38.16 o 
  -5  -2   6      763.44      794.28     35.93 o 
  -4  -2   6      966.50      925.22     38.03 o 
  -3  -2   6      660.66      713.95     29.20 o 
  -2  -2   6      181.97      180.23     16.39 o 
  -1  -2   6     8924.10     9045.74    110.78 o 
   0  -2   6     1256.02     1185.13     32.64 o 
   1  -2   6      233.52      238.82     16.70 o 
   2  -2   6      237.99      241.57     15.40 o 
   3  -2   6      275.61      292.94     15.60 o 
   4  -2   6      251.51      220.03     16.92 o 
   5  -2   6       27.49       15.68     11.56 o 
   6  -2   6       61.80       49.69     13.27 o 
   7  -2   6      108.22       81.07     18.25 o 
   8  -2   6       34.74       41.28     29.31 o 
  -9  -1   6      202.51      139.90     38.71 o 
  -8  -1   6      132.84      128.07     28.34 o 
  -7  -1   6        5.01       48.91     23.11 o 
  -6  -1   6      195.72      175.37     22.98 o 
  -5  -1   6      226.69      222.18     22.07 o 
  -4  -1   6     1921.13     1847.14     44.30 o 
  -3  -1   6       96.99       78.29     15.07 o 
  -2  -1   6     1945.95     1966.30     47.72 o 
  -1  -1   6     6229.76     5981.94     80.63 o 
   0  -1   6     2302.87     2373.90     48.41 o 
   1  -1   6      166.99      169.30     15.62 o 
   2  -1   6        5.67        4.49     10.18 o 
   3  -1   6      241.50      220.80     18.94 o 
   4  -1   6     4768.70     4698.24     70.51 o 
   5  -1   6       74.56       84.73     15.97 o 
   6  -1   6      834.74      792.42     33.00 o 
   7  -1   6      133.33      155.40     20.70 o 
   8  -1   6       11.51        2.75     16.60 o 
  -9   0   6      164.65      243.62     50.04 o 
  -8   0   6      146.09      111.68     38.97 o 
  -7   0   6      172.08      241.44     30.84 o 
  -6   0   6      142.69      157.50     21.61 o 
  -5   0   6       30.15       48.14     16.64 o 
  -4   0   6     1160.13     1148.51     49.40 o 
  -3   0   6      590.55      565.33     26.92 o 
  -2   0   6     3246.19     3069.63     53.55 o 
  -1   0   6     2749.48     2713.96     47.59 o 
   0   0   6       13.22       18.83     10.55 o 
   1   0   6     7767.04     7618.80    108.75 o 
   2   0   6     1180.98     1187.68     31.93 o 
   3   0   6      621.38      703.66     25.32 o 
   4   0   6       30.80       15.78     11.37 o 
   5   0   6      157.88      142.90     16.17 o 
   6   0   6       19.31       20.50     16.41 o 
   7   0   6        6.67       -0.35     17.08 o 
   8   0   6      301.40      304.89     28.97 o 
  -9   1   6      831.00      956.42     67.84 o 
  -8   1   6        8.59       11.62     21.92 o 
  -7   1   6      532.41      489.05     44.11 o 
  -6   1   6      235.41      231.89     23.14 o 
  -5   1   6      399.19      373.48     25.97 o 
  -4   1   6       99.17      114.37     16.98 o 
  -3   1   6     4047.13     3824.39     64.52 o 
  -2   1   6      952.46      928.75     44.14 o 
  -1   1   6      760.56      719.95     26.19 o 
   0   1   6       28.45       47.17     11.63 o 
   1   1   6    12166.74    11600.95    156.63 o 
   2   1   6     2292.71     2221.41     46.49 o 
   3   1   6        9.97       13.29     12.11 o 
   4   1   6        2.99        2.20     12.01 o 
   5   1   6      113.65      129.56     17.00 o 
   6   1   6     3463.31     3331.38     64.54 o 
   7   1   6        4.70       45.90     19.84 o 
   8   1   6        1.58        8.96     20.52 o 
  -9   2   6        0.17      -26.84     34.56 o 
  -8   2   6       84.36      107.29     32.00 o 
  -7   2   6        1.09       12.46     20.22 o 
  -6   2   6        0.33       13.10     20.27 o 
  -5   2   6     1033.99     1076.64     55.48 o 
  -4   2   6        7.00       22.45     14.43 o 
  -3   2   6      108.10      127.66     17.40 o 
  -2   2   6     4128.88     4174.12     75.07 o 
  -1   2   6       58.36       66.76     13.58 o 
   0   2   6      229.43      239.01     35.20 o 
   1   2   6     1222.82     1185.11     35.65 o 
   2   2   6       46.69       30.11     13.29 o 
   3   2   6     1027.54      930.30     32.45 o 
   4   2   6      459.00      464.07     25.93 o 
   5   2   6       45.18       41.72     29.01 o 
   6   2   6      292.07      268.73     23.41 o 
   7   2   6        3.07        3.04     19.94 o 
  -9   3   6        6.85       46.18     30.08 o 
  -8   3   6      503.86      510.40     88.75 o 
  -7   3   6      184.73      210.66     28.15 o 
  -6   3   6       47.33       41.62     17.07 o 
  -5   3   6      529.30      513.21     33.92 o 
  -4   3   6       38.99       25.90     15.96 o 
  -3   3   6     1430.04     1427.53     51.24 o 
  -2   3   6     1696.58     1653.68     39.48 o 
  -1   3   6     4754.95     4803.09     72.57 o 
   0   3   6      297.07      278.92     18.86 o 
   1   3   6      433.16      434.69     21.90 o 
   2   3   6      123.29      128.33     17.52 o 
   3   3   6     5334.02     5269.11    101.02 o 
   4   3   6      503.83      471.04     27.36 o 
   5   3   6       39.82       42.84     20.13 o 
   6   3   6       38.31       39.44     17.13 o 
   7   3   6       60.95       43.01     19.05 o 
  -9   4   6      140.28      106.95     33.42 o 
  -8   4   6      103.42      107.70     32.95 o 
  -7   4   6        9.82        2.30     20.08 o 
  -6   4   6      176.04      121.78     20.38 o 
  -5   4   6       37.39       24.15     15.88 o 
  -4   4   6       49.56       33.75     14.93 o 
  -3   4   6     1347.28     1326.02     51.72 o 
  -2   4   6        2.34       13.36     12.98 o 
  -1   4   6        2.28      -11.88     11.88 o 
   0   4   6     2085.45     2111.36     47.01 o 
   1   4   6      908.30      864.66     47.44 o 
   2   4   6      106.15      108.72     17.86 o 
   3   4   6      113.55      111.71     17.97 o 
   4   4   6      126.69      121.07     19.24 o 
   5   4   6      210.23      178.86     24.96 o 
   6   4   6       23.49       15.95     17.83 o 
   7   4   6       93.96       87.80     27.34 o 
  -9   5   6       16.57      -16.44     29.13 o 
  -8   5   6      357.72      357.42     44.55 o 
  -7   5   6       51.67       57.51     22.54 o 
  -6   5   6      852.10      836.36     44.99 o 
  -5   5   6       27.04        8.23     15.59 o 
  -4   5   6       52.36       52.10     16.06 o 
  -3   5   6     1121.55     1054.49     40.23 o 
  -2   5   6      516.47      515.69     37.10 o 
  -1   5   6     1691.14     1584.33     40.08 o 
   0   5   6     2707.09     2618.91     51.69 o 
   1   5   6     1949.07     1951.95     43.94 o 
   2   5   6       78.36       76.48     19.20 o 
   3   5   6       35.34       15.27     16.02 o 
   4   5   6       16.14       21.25     19.75 o 
   5   5   6     3942.75     3765.14    106.75 o 
   6   5   6      108.19       65.90     26.83 o 
  -9   6   6      293.70      285.70     42.21 o 
  -8   6   6      597.29      691.76    110.87 o 
  -7   6   6       91.83       89.03     30.11 o 
  -6   6   6      236.50      260.31     30.11 o 
  -5   6   6      382.68      419.24     28.80 o 
  -4   6   6       92.85      112.36     18.79 o 
  -3   6   6      436.64      410.93     26.59 o 
  -2   6   6       16.31       24.72     14.55 o 
  -1   6   6      972.05      913.32     34.98 o 
   0   6   6     1347.41     1377.63     40.25 o 
   1   6   6      725.99      681.28     30.22 o 
   2   6   6      691.43      657.33     35.52 o 
   3   6   6       38.49       66.44     30.22 o 
   4   6   6        3.92        7.36     17.76 o 
   5   6   6      341.24      372.00     31.15 o 
   6   6   6      316.87      334.60     31.49 o 
  -9   7   6      489.51      403.41    112.53 o 
  -8   7   6      658.38      612.90     54.54 o 
  -7   7   6      338.93      213.11     37.22 o 
  -6   7   6      176.57      149.92     26.06 o 
  -5   7   6      293.34      238.76     28.62 o 
  -4   7   6      777.02      822.50     37.13 o 
  -3   7   6        1.47       28.56     15.63 o 
  -2   7   6      766.37      685.99     32.38 o 
  -1   7   6      205.10      205.44     20.60 o 
   0   7   6     1079.91     1123.45     39.41 o 
   1   7   6       90.40      127.13     18.65 o 
   2   7   6     4095.73     3991.65     83.11 o 
   3   7   6      747.96      761.96     40.38 o 
   4   7   6      184.85      183.00     26.45 o 
   5   7   6        1.15      -13.20     21.62 o 
  -9   8   6       12.42       16.53     32.17 o 
  -8   8   6      237.64      198.99     39.86 o 
  -7   8   6      500.45      488.10     65.80 o 
  -6   8   6        4.11       26.59     22.34 o 
  -5   8   6      494.78      507.01     38.18 o 
  -4   8   6      355.31      353.22     41.74 o 
  -3   8   6      112.38      130.80     20.86 o 
  -2   8   6        3.70       15.62     23.90 o 
  -1   8   6      240.23      229.04     22.85 o 
   0   8   6       32.72       43.51     16.20 o 
   1   8   6       36.46       71.83     22.43 o 
   2   8   6      586.07      571.30     37.43 o 
   3   8   6      831.78      872.57     45.22 o 
   4   8   6      302.04      257.74     29.55 o 
   5   8   6       24.34       23.02     22.41 o 
  -9   9   6      853.29      868.96     68.03 o 
  -8   9   6      265.99      302.45     44.00 o 
  -7   9   6      547.28      626.63    105.34 o 
  -6   9   6      109.67       81.70     30.68 o 
  -5   9   6      940.14      790.49     46.49 o 
  -4   9   6       32.89        8.02     19.93 o 
  -3   9   6      160.20      187.10     26.66 o 
  -2   9   6      391.91      393.70     32.24 o 
  -1   9   6       20.24       27.42     17.03 o 
   0   9   6      930.46      988.76     41.24 o 
   1   9   6       28.34       35.23     17.95 o 
   2   9   6      725.28      709.70     62.75 o 
   3   9   6        5.92       -3.72     20.81 o 
   4   9   6     1480.25     1388.44     59.75 o 
  -8  10   6      847.21      828.83     68.84 o 
  -7  10   6       89.21      133.57     51.15 o 
  -6  10   6     1067.93     1106.53     69.40 o 
  -5  10   6      615.42      610.81     53.11 o 
  -4  10   6        6.37       32.02     25.17 o 
  -3  10   6     1293.79     1369.68     56.08 o 
  -2  10   6     1041.89      983.68     50.84 o 
  -1  10   6       17.86       38.36     17.76 o 
   0  10   6      687.37      673.32     48.45 o 
   1  10   6       55.97       83.16     20.46 o 
   2  10   6        6.05       13.59     22.06 o 
   3  10   6      105.86       87.46     24.30 o 
  -8  11   6      111.83      129.38     39.40 o 
  -7  11   6     1147.21     1158.46     76.05 o 
  -6  11   6       16.23        0.67     26.90 o 
  -5  11   6      563.13      587.93     56.95 o 
  -4  11   6      245.93      221.85     41.47 o 
  -3  11   6      367.54      341.87     34.57 o 
  -2  11   6      326.29      284.26     32.76 o 
  -1  11   6      998.52     1033.83     52.55 o 
   0  11   6      320.68      330.32     29.31 o 
   1  11   6      622.02      638.01     37.57 o 
   2  11   6      443.34      455.70     39.46 o 
   3  11   6      196.15      144.88     54.19 o 
  -7  12   6      204.64      204.48     42.80 o 
  -6  12   6      809.90      646.72     58.43 o 
  -5  12   6      101.20       69.84     33.43 o 
  -4  12   6      407.16      400.53     47.97 o 
  -3  12   6       33.83       26.24     23.20 o 
  -2  12   6        2.27       -0.06     21.65 o 
  -1  12   6       63.18       68.97     25.42 o 
   0  12   6      753.31      844.37     50.72 o 
   1  12   6      347.59      353.97     46.03 o 
  -6  13   6     1012.78     1059.99    131.88 o 
  -5  13   6      590.57      611.68     58.59 o 
  -4  13   6       88.20       86.71     34.95 o 
  -3  13   6      502.74      490.60     61.10 o 
  -2  13   6       83.24       86.75     50.60 o 
  -1  13   6        3.71       -8.79     23.18 o 
   0  13   6      329.09      253.22     35.97 o 
  -4  14   6      742.72      821.68     69.67 o 
  -3  14   6      428.62      459.13     52.46 o 
   0 -13   7      707.50      690.56     87.92 o 
   1 -13   7      362.82      365.25     41.20 o 
   2 -13   7      379.94      426.69     31.22 o 
   3 -13   7      174.93      170.86     34.84 o 
  -2 -12   7      189.84      176.62     26.63 o 
  -1 -12   7      700.74      818.17     48.66 o 
   0 -12   7      370.94      367.52     34.77 o 
   1 -12   7       83.78       24.99     20.13 o 
   2 -12   7      232.96      211.91     23.51 o 
   3 -12   7     3211.62     3361.44    109.49 o 
   4 -12   7      303.63      312.98     34.28 o 
   5 -12   7       56.18       66.91     20.46 o 
  -3 -11   7        4.67       35.30     22.01 o 
  -2 -11   7      109.07       96.12     22.99 o 
  -1 -11   7       12.62       28.26     18.02 o 
   0 -11   7      784.93      835.46     37.98 o 
   1 -11   7       24.94       38.15     18.77 o 
   2 -11   7      113.86      108.19     18.72 o 
   3 -11   7     1446.30     1478.62     65.25 o 
   4 -11   7      461.90      487.16     38.15 o 
   5 -11   7        0.07       -3.87     14.93 o 
  -4 -10   7       78.49       96.23     26.20 o 
  -3 -10   7      283.58      306.41     31.58 o 
  -2 -10   7        0.59       12.09     18.77 o 
  -1 -10   7       14.79       40.79     18.04 o 
   0 -10   7      854.99      877.58     37.11 o 
   1 -10   7       48.41       47.17     18.94 o 
   2 -10   7      912.19      872.15     41.47 o 
   3 -10   7      273.73      247.17     30.97 o 
   4 -10   7       31.91       44.79     19.91 o 
   5 -10   7     2640.30     2877.05     75.20 o 
  -5  -9   7      335.75      353.11     36.36 o 
  -4  -9   7        1.91       16.51     22.09 o 
  -3  -9   7      646.73      608.22     38.73 o 
  -2  -9   7        5.88       16.55     21.89 o 
  -1  -9   7        3.94      -10.96     15.37 o 
   0  -9   7       15.50       20.30     15.25 o 
   1  -9   7      295.65      311.77     36.50 o 
   2  -9   7      521.17      511.87     29.86 o 
   3  -9   7       14.72       34.84     19.91 o 
   4  -9   7       37.55       38.71     18.25 o 
  -5  -8   7       46.21       13.48     22.45 o 
  -4  -8   7      116.08      109.24     25.30 o 
  -3  -8   7      179.28      173.67     25.51 o 
  -2  -8   7      174.69      156.81     22.86 o 
  -1  -8   7      527.79      486.76     29.41 o 
   0  -8   7       30.80       16.32     14.78 o 
   1  -8   7        7.85       -6.02     14.66 o 
   2  -8   7     1934.32     2006.59     47.52 o 
   3  -8   7        0.23       23.22     19.35 o 
   4  -8   7     1241.60     1198.26     45.34 o 
  -6  -7   7       43.44       34.80     25.93 o 
  -5  -7   7       92.92       94.56     26.72 o 
  -4  -7   7       78.28       64.30     22.20 o 
  -3  -7   7      224.16      245.94     40.82 o 
  -2  -7   7       43.04       36.44     17.65 o 
  -1  -7   7     1307.89     1255.90     47.60 o 
   0  -7   7       10.63       -4.57     13.48 o 
   1  -7   7      423.81      444.38     23.93 o 
   2  -7   7      560.20      577.49     41.75 o 
   3  -7   7     2334.93     2451.82     75.76 o 
   4  -7   7      165.09      184.69     21.01 o 
  -6  -6   7      285.60      294.27     33.92 o 
  -5  -6   7        9.00      -11.25     24.59 o 
  -4  -6   7      268.96      294.57     30.61 o 
  -3  -6   7       51.82       38.09     19.15 o 
  -2  -6   7       15.00       18.20     16.49 o 
  -1  -6   7       60.71       75.22     16.88 o 
   0  -6   7      332.33      327.69     22.22 o 
   1  -6   7     1502.65     1463.86     44.53 o 
   2  -6   7      101.01      119.40     34.84 o 
   3  -6   7       11.81       -2.21     16.04 o 
   4  -6   7     2656.35     2868.20     77.41 o 
   5  -6   7      183.43      150.96     17.69 o 
   7  -6   7       32.67       33.18     13.82 o 
  -7  -5   7       72.24       63.54     26.97 o 
  -6  -5   7     1676.13     1718.12     82.00 o 
  -5  -5   7      272.88      276.74     69.27 o 
  -4  -5   7      608.20      571.13     37.28 o 
  -3  -5   7       96.60      115.57     21.59 o 
  -2  -5   7      201.94      186.21     21.77 o 
  -1  -5   7       27.44       23.41     19.99 o 
   0  -5   7       29.18       39.49     13.87 o 
   1  -5   7      445.05      435.72     22.01 o 
   2  -5   7        0.72        2.28     11.88 o 
   3  -5   7      257.65      230.03     27.10 o 
   4  -5   7     2969.30     2932.90     80.73 o 
   5  -5   7      379.36      424.67     28.75 o 
   6  -5   7       50.22       34.84     17.14 o 
   7  -5   7        0.78       33.18     17.69 o 
  -7  -4   7        1.93       32.95     25.32 o 
  -6  -4   7      375.70      416.63     32.25 o 
  -5  -4   7       85.58       73.78     21.15 o 
  -4  -4   7      580.74      680.66     39.44 o 
  -3  -4   7       36.28       42.91     25.75 o 
  -2  -4   7      696.71      678.53     34.15 o 
  -1  -4   7        0.98       -3.94     21.78 o 
   0  -4   7      214.71      166.72     18.09 o 
   1  -4   7      263.69      260.20     18.25 o 
   2  -4   7       13.40       11.20     12.70 o 
   3  -4   7     2084.10     2068.07     42.78 o 
   4  -4   7      749.60      766.40     38.71 o 
   5  -4   7      100.73      121.10     21.57 o 
   6  -4   7     1021.44     1102.60     48.11 o 
   7  -4   7       81.71       94.56     23.22 o 
  -8  -3   7        0.12      -22.79     25.06 o 
  -7  -3   7       78.13       87.00     26.55 o 
  -6  -3   7       85.30       74.21     21.41 o 
  -5  -3   7       24.97       10.87     20.51 o 
  -4  -3   7     1710.79     1752.83     46.67 o 
  -3  -3   7      183.71      161.08     26.68 o 
  -2  -3   7      347.62      360.21     26.60 o 
  -1  -3   7       30.76       83.59     16.26 o 
   0  -3   7      143.30      123.51     16.58 o 
   1  -3   7        3.53       -5.25     11.14 o 
   2  -3   7      584.44      623.43     31.47 o 
   3  -3   7      432.88      443.85     22.71 o 
   4  -3   7      214.39      214.00     26.54 o 
   5  -3   7       14.45       13.27     18.80 o 
   6  -3   7     4373.95     4241.20    117.78 o 
   7  -3   7      112.08       79.07     25.44 o 
  -8  -2   7      429.18      422.80     41.47 o 
  -7  -2   7      130.38      121.92     27.93 o 
  -6  -2   7     1508.11     1504.09     77.90 o 
  -5  -2   7        2.71        4.18     15.99 o 
  -4  -2   7       71.53       82.56     17.59 o 
  -3  -2   7      242.30      217.39     20.42 o 
  -2  -2   7      535.90      488.61     36.31 o 
  -1  -2   7      241.81      239.33     21.48 o 
   0  -2   7     1161.99     1195.98     36.18 o 
   1  -2   7        3.23       -6.89     11.37 o 
   2  -2   7       72.74       61.11     12.75 o 
   3  -2   7     1528.85     1563.89     42.53 o 
   4  -2   7       64.19       65.77     14.32 o 
   5  -2   7      931.42      935.78     29.88 o 
   6  -2   7      832.47      740.41     48.66 o 
   7  -2   7      442.78      456.75     44.24 o 
  -8  -1   7       38.96       59.63     26.98 o 
  -7  -1   7     1451.51     1407.31     93.59 o 
  -6  -1   7      199.74      238.64     25.49 o 
  -5  -1   7     1105.47     1083.17     42.63 o 
  -4  -1   7       85.85       91.92     33.60 o 
  -3  -1   7       82.03       99.13     16.73 o 
  -2  -1   7       36.67       48.68     16.63 o 
  -1  -1   7      498.00      516.42     32.85 o 
   0  -1   7      469.04      484.12     26.16 o 
   1  -1   7      254.98      262.48     19.89 o 
   2  -1   7      134.36      140.58     23.49 o 
   3  -1   7      438.88      436.21     21.79 o 
   4  -1   7     1390.79     1424.85     42.26 o 
   5  -1   7       79.16       98.38     17.63 o 
   6  -1   7      138.58      170.29     21.01 o 
   7  -1   7        6.78       24.87     15.12 o 
  -8   0   7      460.18      486.94     42.17 o 
  -7   0   7       61.19       69.93     26.03 o 
  -6   0   7      120.66       99.79     20.69 o 
  -5   0   7      443.26      525.98     32.05 o 
  -4   0   7     1088.69     1156.63     54.16 o 
  -3   0   7      371.46      399.80     25.00 o 
  -2   0   7     1142.61     1152.78     34.25 o 
  -1   0   7       26.89       53.79     15.75 o 
   0   0   7       36.90       75.60     15.72 o 
   1   0   7      617.07      625.25     28.50 o 
   2   0   7     1009.70     1008.13     59.32 o 
   3   0   7       56.88       73.46     14.47 o 
   4   0   7       55.52       62.76     17.60 o 
   5   0   7      167.77      168.96     21.63 o 
   6   0   7      116.53      166.95     56.40 o 
   7   0   7      135.81      176.69     25.71 o 
  -8   1   7      713.64      718.70     48.81 o 
  -7   1   7      497.83      544.52     41.82 o 
  -6   1   7       20.08       26.11     17.74 o 
  -5   1   7     1261.29     1263.00     58.50 o 
  -4   1   7      807.99      745.29     35.39 o 
  -3   1   7     1378.52     1389.20     48.77 o 
  -2   1   7      412.30      388.52     23.32 o 
  -1   1   7      210.89      199.28     21.44 o 
   0   1   7       67.27       87.96     23.60 o 
   1   1   7      939.65      905.82     32.34 o 
   2   1   7      340.15      338.92     22.45 o 
   3   1   7      294.63      312.00     25.58 o 
   4   1   7      343.56      353.86     43.67 o 
   5   1   7      601.93      678.42     55.30 o 
   6   1   7      171.35      197.64     25.41 o 
   7   1   7       45.68       15.02     19.74 o 
  -9   2   7      321.91      172.57     41.79 o 
  -8   2   7        5.40       50.47     25.19 o 
  -7   2   7     1818.17     1806.46     63.70 o 
  -6   2   7      179.01      163.92     26.18 o 
  -5   2   7      109.34      112.11     20.46 o 
  -4   2   7      260.76      286.26     24.13 o 
  -3   2   7      717.39      700.07     37.59 o 
  -2   2   7     1024.43     1045.14     36.87 o 
  -1   2   7      349.10      336.58     26.17 o 
   0   2   7     1027.54     1048.23     37.00 o 
   1   2   7       16.13       17.92     14.39 o 
   2   2   7       16.77       15.86     14.36 o 
   3   2   7      488.94      494.73     30.41 o 
   4   2   7     1780.75     1746.42     45.97 o 
   5   2   7      482.95      478.91     27.88 o 
   6   2   7      310.62      317.74     32.62 o 
  -9   3   7      209.61      227.97     42.48 o 
  -8   3   7     1511.34     1568.62     84.45 o 
  -7   3   7       28.32       23.28     24.23 o 
  -6   3   7      939.23      894.00     95.06 o 
  -5   3   7      854.59      865.45     38.83 o 
  -4   3   7      353.13      373.83     26.36 o 
  -3   3   7     1022.05     1017.99     73.35 o 
  -2   3   7     1052.94     1051.59     34.75 o 
  -1   3   7     1114.72     1091.31     39.43 o 
   0   3   7       32.16       34.87     15.85 o 
   1   3   7      943.19      913.98     36.54 o 
   2   3   7      204.05      197.91     20.73 o 
   3   3   7       87.14       81.12     17.66 o 
   4   3   7      186.09      187.65     21.60 o 
   5   3   7      707.15      679.44     42.58 o 
   6   3   7      215.84      194.44     29.32 o 
  -9   4   7     1388.65     1451.84     85.82 o 
  -8   4   7        0.31      -23.94     29.08 o 
  -7   4   7      810.76      685.16     45.44 o 
  -6   4   7      237.10      237.88     29.76 o 
  -5   4   7     1633.86     1697.99     71.55 o 
  -4   4   7      145.34      136.07     20.49 o 
  -3   4   7     1872.06     1810.12     64.49 o 
  -2   4   7      339.82      336.89     24.28 o 
  -1   4   7       10.39      -10.96     12.80 o 
   0   4   7     1353.67     1364.98     44.15 o 
   1   4   7      174.62      158.36     21.06 o 
   2   4   7        2.14       21.18     16.14 o 
   3   4   7        0.62       12.11     15.72 o 
   4   4   7       89.32      104.36     19.92 o 
   5   4   7        0.08       12.48     17.35 o 
   6   4   7      276.12      286.90     27.87 o 
  -9   5   7      351.12      387.57     50.79 o 
  -8   5   7      191.37      224.64     52.25 o 
  -7   5   7       91.76       94.09     27.52 o 
  -6   5   7      975.33     1098.54     75.81 o 
  -5   5   7      920.29      928.76     55.89 o 
  -4   5   7     2381.15     2444.61     62.74 o 
  -3   5   7      359.28      382.30     26.91 o 
  -2   5   7      159.73      182.77     20.90 o 
  -1   5   7       14.76        8.28     16.84 o 
   0   5   7     3921.22     3842.69     79.17 o 
   1   5   7       73.87       38.96     21.18 o 
   2   5   7      235.08      227.34     26.61 o 
   3   5   7      190.59      187.72     23.82 o 
   4   5   7        0.06       -1.22     17.12 o 
   5   5   7        7.11       11.74     18.26 o 
  -8   6   7      614.72      496.84     60.55 o 
  -7   6   7      888.38      911.82     52.72 o 
  -6   6   7        8.83      -19.10     19.10 o 
  -5   6   7     1270.76     1341.47     47.35 o 
  -4   6   7       59.49       32.51     17.86 o 
  -3   6   7     1684.21     1674.76     46.84 o 
  -2   6   7       18.89       35.34     16.40 o 
  -1   6   7     2823.26     2761.86     57.99 o 
   0   6   7       67.33       34.44     19.07 o 
   1   6   7       16.90       24.95     17.87 o 
   2   6   7     1462.92     1316.14     58.50 o 
   3   6   7      585.57      591.10     36.69 o 
   4   6   7       39.51       47.97     20.53 o 
   5   6   7      113.00      112.11     23.50 o 
  -8   7   7       65.81       43.59     34.20 o 
  -7   7   7     1684.66     1723.44    178.05 o 
  -6   7   7      181.57      166.42     29.97 o 
  -5   7   7        6.34       17.55     21.45 o 
  -4   7   7      681.43      692.71     36.91 o 
  -3   7   7     1452.23     1450.64     53.16 o 
  -2   7   7     2232.47     2235.26     54.78 o 
  -1   7   7      255.94      241.32     23.07 o 
   0   7   7      294.47      292.81     29.54 o 
   1   7   7      255.32      269.14     28.18 o 
   2   7   7     2656.87     2623.74     68.08 o 
   3   7   7       64.12       51.12     21.10 o 
   4   7   7      874.72      836.51     45.62 o 
  -8   8   7      405.83      424.32     50.97 o 
  -7   8   7        0.60      -26.26     28.30 o 
  -6   8   7      326.79      367.85     58.10 o 
  -5   8   7       52.39       24.73     25.12 o 
  -4   8   7      387.05      355.67     32.08 o 
  -3   8   7      766.37      784.82     39.20 o 
  -2   8   7        0.63       -4.41     16.45 o 
  -1   8   7     2379.98     2379.10     69.20 o 
   0   8   7      139.96      144.37     41.07 o 
   1   8   7     1159.23     1190.71     96.10 o 
   2   8   7       69.90       98.73     23.95 o 
   3   8   7       16.50      -18.20     20.63 o 
   4   8   7      262.12      243.55     30.91 o 
  -7   9   7     1362.72     1394.34     83.81 o 
  -6   9   7       10.10      -11.00     27.56 o 
  -5   9   7     2541.07     2696.54    123.62 o 
  -4   9   7      422.63      348.68     35.38 o 
  -3   9   7        6.31      -14.49     16.55 o 
  -2   9   7      143.30      200.69     28.17 o 
  -1   9   7     1969.74     1929.15     64.25 o 
   0   9   7     1431.53     1405.49     52.77 o 
   1   9   7      151.53      121.06     25.74 o 
   2   9   7      515.99      493.06     38.49 o 
   3   9   7       67.99       53.67     28.55 o 
  -7  10   7      107.32       94.27     39.26 o 
  -6  10   7      638.84      714.61     62.11 o 
  -5  10   7       18.93       -6.90     33.43 o 
  -4  10   7      465.95      479.25     41.15 o 
  -3  10   7        8.37       -8.59     21.97 o 
  -2  10   7     1851.40     1748.76     76.97 o 
  -1  10   7       71.61       36.52     19.20 o 
   0  10   7      186.78      177.25     29.32 o 
   1  10   7      773.87      789.78     48.04 o 
   2  10   7      144.72      109.34     27.65 o 
  -6  11   7      125.20      112.36     42.02 o 
  -5  11   7     1223.15     1205.95     76.83 o 
  -4  11   7      744.26      759.45     49.37 o 
  -3  11   7     1835.79     1928.24     66.90 o 
  -2  11   7      470.77      482.48     40.95 o 
  -1  11   7       35.85       18.83     23.35 o 
   0  11   7       47.85       70.03     50.32 o 
   1  11   7     2205.39     2259.45     74.17 o 
  -5  12   7       33.14       59.37     33.81 o 
  -4  12   7      618.21      559.14     87.92 o 
  -3  12   7        0.22        4.42     42.62 o 
  -2  12   7      614.26      654.50     47.23 o 
  -1  12   7       78.59       43.93     26.59 o 
  -1 -11   8       73.98       26.92     24.03 o 
   0 -11   8      134.54      148.44     27.07 o 
   1 -11   8       14.47        2.50     18.10 o 
   2 -11   8       24.80       29.86     15.64 o 
   3 -11   8      425.82      401.45     42.02 o 
  -2 -10   8      222.82      185.27     25.73 o 
  -1 -10   8      349.52      364.13     33.95 o 
   0 -10   8       88.95       73.54     22.68 o 
   1 -10   8       17.06       27.76     18.57 o 
   2 -10   8      496.06      525.90     26.54 o 
   3 -10   8       27.11       64.70     24.88 o 
   4 -10   8        6.38        7.74     19.35 o 
  -3  -9   8      520.82      509.19     37.72 o 
  -2  -9   8       53.22       82.72     21.49 o 
  -1  -9   8     1739.37     1776.68     51.54 o 
   0  -9   8      913.29      900.61     44.40 o 
   1  -9   8      437.38      362.80     28.65 o 
   2  -9   8      200.05      229.32     18.59 o 
   3  -9   8      200.08      213.44     31.52 o 
   4  -9   8      119.42      123.31     23.22 o 
  -4  -8   8       17.29       50.65     23.92 o 
  -3  -8   8     1889.93     1829.85     76.14 o 
  -2  -8   8       10.23       26.81     18.72 o 
  -1  -8   8       54.13       57.71     18.49 o 
   0  -8   8        2.13       -3.08     17.58 o 
   1  -8   8      648.19      668.99     35.58 o 
   2  -8   8       89.45       71.76     14.93 o 
   3  -8   8      191.45      201.28     30.41 o 
   4  -8   8      356.33      420.80     33.18 o 
  -5  -7   8      238.00      260.62     32.98 o 
  -4  -7   8     2349.45     2273.93     67.25 o 
  -3  -7   8      215.72      287.94     29.62 o 
  -2  -7   8      385.58      393.64     30.52 o 
  -1  -7   8      677.52      664.72     37.91 o 
   0  -7   8      111.95      133.93     18.72 o 
   1  -7   8     1422.85     1412.26     46.29 o 
   2  -7   8     1135.17     1229.18     65.53 o 
   3  -7   8       45.05       57.51     23.78 o 
   4  -7   8       54.64       44.24     19.35 o 
   5  -7   8       42.89       51.98     16.04 o 
  -5  -6   8      367.86      370.63     36.02 o 
  -4  -6   8       12.92       13.26     20.78 o 
  -3  -6   8      527.15      534.69     36.04 o 
  -2  -6   8       48.46       63.94     19.50 o 
  -1  -6   8     2063.97     2067.13     53.31 o 
   0  -6   8        1.24       16.17     14.34 o 
   1  -6   8      499.15      512.89     31.26 o 
   2  -6   8      255.30      263.50     20.54 o 
   3  -6   8      341.23      337.31     34.84 o 
   4  -6   8      645.32      682.35     39.26 o 
   5  -6   8      183.89      146.53     21.01 o 
  -6  -5   8        5.41       18.05     34.59 o 
  -5  -5   8        5.71       19.29     22.57 o 
  -4  -5   8      367.54      412.56     35.11 o 
  -3  -5   8      343.85      342.15     30.86 o 
  -2  -5   8     1990.67     1992.13     54.70 o 
  -1  -5   8      324.07      347.40     26.28 o 
   0  -5   8      628.61      694.70     31.80 o 
   1  -5   8      435.28      463.11     33.45 o 
   2  -5   8        3.31        7.23     18.52 o 
   3  -5   8       61.64       53.08     22.67 o 
   4  -5   8     1227.08     1373.55     56.40 o 
   5  -5   8      180.86      216.21     26.54 o 
   6  -5   8       48.22       40.92     19.35 o 
  -6  -4   8      274.30      269.66     50.66 o 
  -5  -4   8      556.97      621.11     42.73 o 
  -4  -4   8      558.05      537.51     37.88 o 
  -3  -4   8      689.58      673.88     38.72 o 
  -2  -4   8       54.98        9.30     17.16 o 
  -1  -4   8      386.58      391.30     27.01 o 
   0  -4   8      436.33      397.98     37.37 o 
   1  -4   8      732.77      773.89     38.43 o 
   2  -4   8        0.65      -13.62     13.62 o 
   3  -4   8     2148.87     2166.50     76.86 o 
   4  -4   8       43.70        0.55     21.57 o 
   5  -4   8       99.18      106.17     23.78 o 
   6  -4   8      626.85      603.28     39.26 o 
  -7  -3   8      325.45      150.96     58.61 o 
  -6  -3   8      487.55      560.68     94.10 o 
  -5  -3   8     2822.84     2927.94     77.89 o 
  -4  -3   8       67.51       51.98     22.01 o 
  -3  -3   8      929.66      829.20     41.85 o 
  -2  -3   8      334.34      292.79     27.18 o 
  -1  -3   8      157.69      191.37     21.39 o 
   0  -3   8     1012.40      941.84     44.35 o 
   1  -3   8     1156.96     1126.25     34.26 o 
   2  -3   8     1373.89     1322.47     70.50 o 
   3  -3   8       78.25      102.69     16.20 o 
   4  -3   8      106.83       91.79     24.88 o 
   5  -3   8      157.63      139.90     27.65 o 
   6  -3   8     1424.09     1457.60     63.04 o 
  -7  -2   8        2.00       13.83     42.58 o 
  -6  -2   8      182.06      203.17     45.80 o 
  -5  -2   8      104.11      126.78     25.00 o 
  -4  -2   8      128.49      100.74     23.93 o 
  -3  -2   8       22.68       21.73     18.15 o 
  -2  -2   8     1832.03     1822.62     51.61 o 
  -1  -2   8        0.72        6.87     26.25 o 
   0  -2   8      223.58      223.63     21.18 o 
   1  -2   8       33.42       38.03     14.66 o 
   2  -2   8       78.77       45.43     17.58 o 
   3  -2   8      918.04      985.91     38.98 o 
   4  -2   8       11.98       18.53     14.17 o 
   5  -2   8      824.88      775.25     49.21 o 
   6  -2   8       19.20       20.46     25.44 o 
  -7  -1   8        0.30       30.45     25.96 o 
  -6  -1   8        5.19       -1.02     19.32 o 
  -5  -1   8      392.55      419.79     44.07 o 
  -4  -1   8       65.41       32.24     20.30 o 
  -3  -1   8     2018.20     2004.26     56.90 o 
  -2  -1   8       94.79      123.45     23.88 o 
  -1  -1   8     1190.73     1164.15     41.88 o 
   0  -1   8      751.92      715.53     32.86 o 
   1  -1   8        7.66       19.31     14.44 o 
   2  -1   8      941.85      966.86     32.85 o 
   3  -1   8     1663.71     1579.05     48.19 o 
   4  -1   8      451.83      450.97     29.13 o 
   5  -1   8        3.78        3.75     18.80 o 
   6  -1   8      121.45      158.15     33.18 o 
  -7   0   8       94.29       83.49     26.66 o 
  -6   0   8      705.77      880.76     43.21 o 
  -5   0   8       74.87      110.21     21.32 o 
  -4   0   8     1145.59     1244.01     50.85 o 
  -3   0   8        3.07       22.89     24.94 o 
  -2   0   8      662.45      594.82     34.46 o 
  -1   0   8        9.27      -10.63     14.62 o 
   0   0   8      685.63      719.88     34.15 o 
   1   0   8       42.21       29.66     15.94 o 
   2   0   8     2619.87     2730.45     57.01 o 
   3   0   8       62.36       45.18     18.96 o 
   4   0   8       90.96       53.65     18.94 o 
   5   0   8     1347.33     1446.55     48.18 o 
   6   0   8       87.11       88.50     19.91 o 
  -7   1   8       29.13       68.96     26.85 o 
  -6   1   8      443.69      472.36     52.52 o 
  -5   1   8       64.10       49.92     19.46 o 
  -4   1   8      129.07      161.96     26.44 o 
  -3   1   8      199.81      207.50     34.05 o 
  -2   1   8       84.01       79.49     30.27 o 
  -1   1   8     1326.91     1252.09     42.56 o 
   0   1   8      302.65      292.97     24.79 o 
   1   1   8     2136.07     2206.89     73.37 o 
   2   1   8      441.61      419.21     26.57 o 
   3   1   8       50.28       57.54     16.05 o 
   4   1   8        8.89       34.16     18.72 o 
   5   1   8     2700.73     2877.31     73.65 o 
   6   1   8      114.21       19.91     27.10 o 
  -8   2   8      174.03      270.40     65.25 o 
  -7   2   8      216.40      152.40     31.38 o 
  -6   2   8      287.73      278.11     28.14 o 
  -5   2   8       71.33       72.66     20.94 o 
  -4   2   8      102.12      122.80     20.69 o 
  -3   2   8        0.88       12.29     18.68 o 
  -2   2   8      864.59      799.31     46.72 o 
  -1   2   8      356.48      373.14     29.14 o 
   0   2   8      869.41      885.07     39.68 o 
   1   2   8       45.81       36.78     16.78 o 
   2   2   8      613.11      628.30     34.70 o 
   3   2   8       76.25       49.86     17.44 o 
   4   2   8     2150.12     2080.47     64.09 o 
   5   2   8        3.05        3.00     19.11 o 
  -7   3   8      197.45      247.34     34.71 o 
  -6   3   8       47.33       25.16     22.54 o 
  -5   3   8       18.07        2.12     18.03 o 
  -4   3   8      879.13      881.07     40.26 o 
  -3   3   8      284.23      282.57     28.96 o 
  -2   3   8     1727.82     1732.08     54.15 o 
  -1   3   8       15.29       30.21     31.89 o 
   0   3   8      120.99       89.08     20.14 o 
   1   3   8      295.19      283.47     35.27 o 
   2   3   8     1617.97     1536.04     68.05 o 
   3   3   8     1017.36     1077.26     40.17 o 
   4   3   8       62.22       38.93     18.62 o 
   5   3   8       20.15       32.58     22.25 o 
  -7   4   8     1161.14     1309.30     64.05 o 
  -6   4   8       96.46      116.55     48.58 o 
  -5   4   8       13.65       43.80     19.87 o 
  -4   4   8       61.64       84.91     20.30 o 
  -3   4   8      217.11      171.61     24.42 o 
  -2   4   8       85.90       94.35     22.01 o 
  -1   4   8       18.28       39.36     19.36 o 
   0   4   8        9.10       12.02     17.41 o 
   1   4   8      759.01      731.16     38.10 o 
   2   4   8      264.09      283.68     26.69 o 
   3   4   8      193.35      223.73     24.58 o 
   4   4   8     1009.56     1115.64     45.02 o 
  -7   5   8       43.00       37.95     27.70 o 
  -6   5   8      117.65       75.97     27.23 o 
  -5   5   8       65.03       84.40     22.75 o 
  -4   5   8       55.04       23.16     18.44 o 
  -3   5   8        0.77      -15.74     15.74 o 
  -2   5   8     1052.94     1058.23     48.79 o 
  -1   5   8       57.12       45.13     20.62 o 
   0   5   8     1741.69     1935.33     56.93 o 
   1   5   8      473.30      425.57     56.62 o 
   2   5   8        1.05       -2.43     17.99 o 
   3   5   8       97.63       87.62     21.92 o 
   4   5   8     1206.38     1139.80     49.33 o 
  -7   6   8      116.58      180.78     32.13 o 
  -6   6   8       15.75        1.29     23.60 o 
  -5   6   8      396.02      375.64     36.11 o 
  -4   6   8      943.89      980.23     49.29 o 
  -3   6   8       49.09       48.84     19.83 o 
  -2   6   8      224.80      247.86     29.09 o 
  -1   6   8      372.80      365.64     32.10 o 
   0   6   8      118.24      149.66     24.37 o 
   1   6   8       51.10       55.97     21.42 o 
   2   6   8       35.21       30.23     32.36 o 
   3   6   8     2598.20     2462.36     66.25 o 
  -7   7   8       22.01       -5.21     30.99 o 
  -6   7   8       30.63       42.01     30.63 o 
  -5   7   8      330.42      354.78     72.81 o 
  -4   7   8        1.34        2.05     18.54 o 
  -3   7   8      370.19      387.93     31.36 o 
  -2   7   8      224.75      219.47     29.09 o 
  -1   7   8      372.69      326.01     32.51 o 
   0   7   8      506.23      508.67     37.27 o 
   1   7   8      206.48      173.66     40.00 o 
   2   7   8     1047.77     1049.09     50.55 o 
   3   7   8      237.03      196.34     27.85 o 
  -6   8   8      515.43      468.50     49.69 o 
  -5   8   8      118.35      132.89     28.51 o 
  -4   8   8       18.79       -0.17     22.30 o 
  -3   8   8       11.64       43.05     20.27 o 
  -2   8   8      269.79      334.81     34.04 o 
  -1   8   8       14.42       23.67     23.75 o 
   0   8   8      294.07      326.05     33.18 o 
   1   8   8      472.11      469.88     37.51 o 
   2   8   8       78.76      108.42     25.96 o 
  -6   9   8      427.93      482.40     53.74 o 
  -5   9   8       19.33       -6.90     23.83 o 
  -4   9   8       77.32      115.02     28.05 o 
  -3   9   8      800.63      777.40     49.41 o 
  -2   9   8      194.29      253.51     32.25 o 
  -1   9   8      604.73      707.52     46.11 o 
   0   9   8      183.57      182.25     29.20 o 
   1   9   8      107.14       89.94     26.91 o 
  -5  10   8      215.85      150.29     33.73 o 
  -4  10   8      236.00      286.16     37.23 o 
  -3  10   8        3.96      -23.39     23.39 o 
  -2  10   8       17.14       22.13     29.98 o 
  -1  10   8        0.47       38.79     23.47 o 
   0  10   8      134.71      172.52     55.85 o 
   0  -9   9        0.98        1.66     27.65 o 
   1  -9   9      509.39      533.52     33.08 o 
  -2  -8   9      114.13      148.38     24.57 o 
  -1  -8   9      250.94      233.51     31.25 o 
   0  -8   9      338.89      349.97     32.99 o 
   1  -8   9       93.43       75.11     20.46 o 
   2  -8   9      142.12      170.31     34.28 o 
   3  -8   9      192.73      205.15     32.62 o 
  -3  -7   9      317.69      339.12     41.35 o 
  -2  -7   9       96.65       96.87     22.01 o 
  -1  -7   9      174.70      140.48     27.55 o 
   0  -7   9     1489.89     1441.21     53.41 o 
   1  -7   9       18.19       32.26     18.86 o 
   2  -7   9      278.85      299.15     39.26 o 
   3  -7   9      204.09      181.37     31.52 o 
  -4  -6   9        4.53       26.54     41.47 o 
  -3  -6   9      914.02      935.31     58.58 o 
  -2  -6   9       56.52       80.74     21.49 o 
  -1  -6   9       24.68       21.09     17.44 o 
   0  -6   9      140.52      128.72     24.20 o 
   1  -6   9       25.92       50.31     19.05 o 
   2  -6   9       13.08       19.45     14.12 o 
   3  -6   9      221.47      162.02     30.97 o 
   4  -6   9        0.19        7.19     21.01 o 
  -4  -5   9       17.33       34.93     23.71 o 
  -3  -5   9       23.64       15.03     20.16 o 
  -2  -5   9      136.48      150.52     25.70 o 
  -1  -5   9      400.20      393.65     34.66 o 
   0  -5   9      264.45      308.48     37.32 o 
   1  -5   9        0.17       27.81     17.76 o 
   2  -5   9      946.50      951.99     35.20 o 
   3  -5   9       41.83       34.84     24.88 o 
   4  -5   9      444.79      491.03     42.58 o 
  -5  -4   9       16.80       42.76     25.07 o 
  -4  -4   9      436.06      402.55     36.16 o 
  -3  -4   9      224.24      247.47     29.15 o 
  -2  -4   9       16.59       -5.19     21.04 o 
  -1  -4   9      407.03      433.04     30.06 o 
   0  -4   9       31.17       36.77     20.11 o 
   1  -4   9       69.46       74.15     20.46 o 
   2  -4   9       89.11      101.11     27.37 o 
   3  -4   9       20.96       38.71     24.88 o 
   4  -4   9        0.53      -21.57     21.57 o 
  -5  -3   9     1747.27     1707.25     62.77 o 
  -4  -3   9      306.21      346.26     33.71 o 
  -3  -3   9       53.19       49.44     21.05 o 
  -2  -3   9      244.08      228.44     26.27 o 
  -1  -3   9       48.84       30.33     17.81 o 
   0  -3   9       49.62       74.52     17.64 o 
   1  -3   9       25.13       13.97     18.76 o 
   2  -3   9      223.87      193.87     42.58 o 
   3  -3   9        0.16       10.02     14.72 o 
   4  -3   9      700.91      711.11     51.98 o 
  -5  -2   9        8.59       -0.14     22.13 o 
  -4  -2   9     1566.33     1633.66     61.34 o 
  -3  -2   9      213.44      237.01     28.27 o 
  -2  -2   9      443.61      446.14     32.54 o 
  -1  -2   9       27.97       21.74     20.55 o 
   0  -2   9        1.17       -6.83     15.48 o 
   1  -2   9       66.94       55.19     21.07 o 
   2  -2   9      316.70      312.30     28.58 o 
   3  -2   9      104.31      104.31     20.19 o 
   4  -2   9      363.59      314.08     39.81 o 
  -6  -1   9        0.31       -8.57     23.04 o 
  -5  -1   9      267.06      291.07     33.22 o 
  -4  -1   9      100.28      129.34     25.98 o 
  -3  -1   9     2135.91     2165.13    140.95 o 
  -2  -1   9     1351.31     1342.18     66.37 o 
  -1  -1   9       21.25       13.14     17.75 o 
   0  -1   9       53.88       69.38     19.14 o 
   1  -1   9      518.40      471.39     28.83 o 
   2  -1   9       27.54       -3.80     17.79 o 
   3  -1   9      488.18      510.10     43.96 o 
   4  -1   9       87.62       69.70     31.80 o 
  -6   0   9      142.96      186.22     32.07 o 
  -5   0   9      723.14      735.68     67.31 o 
  -4   0   9        3.12       19.53     20.97 o 
  -3   0   9      522.72      479.80     41.10 o 
  -2   0   9     1390.80     1436.41     50.02 o 
  -1   0   9      203.77      178.93     23.24 o 
   0   0   9      126.98       96.48     20.09 o 
   1   0   9       64.77       30.60     16.93 o 
   2   0   9       49.71       77.16     22.48 o 
   3   0   9        4.37        4.55     18.96 o 
   4   0   9       55.08       59.31     21.01 o 
  -6   1   9     2171.87     2190.91     80.43 o 
  -5   1   9      128.00      154.67     28.71 o 
  -4   1   9      322.68      368.08     34.58 o 
  -3   1   9      439.22      542.15     38.21 o 
  -2   1   9      154.02      189.14     26.02 o 
  -1   1   9      602.62      709.31     38.82 o 
   0   1   9      943.54      864.82     40.61 o 
   1   1   9       13.57        9.74     16.63 o 
   2   1   9        3.97        4.12     19.74 o 
   3   1   9      125.30      106.97     24.03 o 
   4   1   9       61.07       53.11     29.58 o 
  -6   2   9        7.30       10.59     30.65 o 
  -5   2   9     1268.60     1197.33     57.91 o 
  -4   2   9       46.71       39.86     23.75 o 
  -3   2   9     1040.49     1103.18     51.90 o 
  -2   2   9        7.95       -6.88     19.81 o 
  -1   2   9      186.75      192.57     25.84 o 
   0   2   9      652.58      591.11     35.81 o 
   1   2   9      639.25      642.81     47.24 o 
   2   2   9      194.98      153.91     22.92 o 
   3   2   9       65.08       56.97     23.24 o 
  -6   3   9      251.57      310.47     44.40 o 
  -5   3   9      459.71      465.53     40.63 o 
  -4   3   9     3560.00     3716.85    162.10 o 
  -3   3   9      549.27      591.97     40.32 o 
  -2   3   9      134.04      145.57     26.11 o 
  -1   3   9      394.51      460.12     34.27 o 
   0   3   9       43.32       49.06     19.77 o 
   1   3   9       33.80       49.27     20.18 o 
   2   3   9        4.94       16.29     18.45 o 
   3   3   9      478.36      432.05     38.29 o 
  -6   4   9      423.81      354.93     46.23 o 
  -5   4   9        0.05       -3.59     40.34 o 
  -4   4   9      333.93      376.25     37.11 o 
  -3   4   9     1403.81     1379.35     59.97 o 
  -2   4   9      158.86      131.46     24.96 o 
  -1   4   9      610.37      692.97     53.07 o 
   0   4   9        8.87       -0.75     18.80 o 
   1   4   9      250.79      210.92     26.90 o 
   2   4   9        1.50      -16.88     16.88 o 
   3   4   9      374.94      422.64     39.49 o 
  -6   5   9      221.18      276.48     63.04 o 
  -5   5   9      103.35       88.99     59.44 o 
  -4   5   9      609.03      659.87     45.62 o 
  -3   5   9       63.61       75.72     25.63 o 
  -2   5   9     1996.78     1986.09     89.51 o 
  -1   5   9      860.41      861.80     46.12 o 
   0   5   9      158.38      155.19     33.15 o 
   1   5   9        2.95       19.49     20.21 o 
   2   5   9      102.64       74.27     22.45 o 
  -5   6   9      116.98      136.71     38.95 o 
  -4   6   9      406.77      398.85     38.81 o 
  -3   6   9       82.00       73.08     38.56 o 
  -2   6   9      871.10      822.83     74.69 o 
  -1   6   9      681.38      673.03     43.50 o 
   0   6   9       34.22       -3.97     20.83 o 
   1   6   9      302.11      306.97     32.86 o 
  -4   7   9      147.12      169.23     38.87 o 
  -3   7   9      320.86      291.30     35.16 o 
  -2   7   9      628.96      596.96     56.64 o 
  -1   7   9        2.51       -8.12     27.59 o 
   0   7   9      754.13      764.84     46.43 o 
  -3   8   9       24.38        4.99     29.89 o 
  -2   8   9      157.60      132.26     29.83 o 
   0  -5  10      602.44      628.72     55.30 o 
  -2  -4  10     1029.52      949.43     79.07 o 
  -1  -4  10      181.75      181.66     30.43 o 
   0  -4  10      140.82       87.83     24.04 o 
   1  -4  10      146.08      131.48     24.72 o 
  -2  -3  10      229.77      243.47     27.75 o 
  -1  -3  10     2470.39     2493.85     77.74 o 
   0  -3  10      326.70      388.88     60.00 o 
   1  -3  10      160.41      180.42     33.73 o 
  -3  -2  10      101.89       98.00     36.07 o 
  -2  -2  10       12.85      -18.49     18.49 o 
  -1  -2  10      242.83      261.99     27.18 o 
   0  -2  10     1381.46     1384.76     56.38 o 
   1  -2  10      104.31      104.30     24.64 o 
   2  -2  10      296.63      271.50     37.05 o 
  -3  -1  10      252.73      223.69     29.74 o 
  -2  -1  10      160.48      176.66     26.33 o 
  -1  -1  10      230.49      254.31     26.97 o 
   0  -1  10      185.79      157.43     28.58 o 
   1  -1  10     2748.31     2657.25     76.45 o 
   2  -1  10      852.28      906.30     62.48 o 
  -3   0  10      411.48      397.10     35.63 o 
  -2   0  10      468.14      414.70     34.01 o 
  -1   0  10      128.92      121.87     23.41 o 
   0   0  10       15.56       28.46     19.06 o 
   1   0  10      572.29      546.11     41.53 o 
  -3   1  10      205.51      173.41     28.72 o 
  -2   1  10     1072.70      981.77     49.15 o 
  -1   1  10      160.70      132.50     24.59 o 
   0   1  10        7.67        6.81     18.60 o 
   1   1  10      655.24      743.13     70.50 o 
  -3   2  10        7.74       43.85     24.08 o 
  -2   2  10       94.15      133.00     26.43 o 
  -1   2  10     1055.25     1066.93     50.10 o 
   0   2  10       46.59       36.71     20.94 o 
  -3   3  10       18.63       32.65     23.59 o 
  -2   3  10        1.67       -5.13     21.47 o 
  -1   3  10       41.33       10.16     21.59 o 
   0   3  10     1798.93     1799.50     84.05 o 
                                                 
